# Supplementary material for: Genome-wide identification and analysis of the thiolase family in insects
Source: PeerJ. 2020 Nov 20;8:e10393. doi: 10.7717/peerj.10393 (PMC7682436; doi:10.7717/peerj.10393)
Supplement: Supplemental Information 5 [file peerj-08-10393-s005.xlsx]

## Sheet: Table S1
Order	Species	Gene name	Accession number	Domains (hmmscan, E-value < 1e-5)				Integrity of gene sequences	Protein sequences
Known thiolases of the human and bacterium
Primates	Homo sapiens	HsapTFE	NP_000174.1	Thiolase_N	Thiolase_C	ketoacyl-synt		Yes	MTILTYPFKNLPTASKWALRFSIRPLSCSSQLRAAPAVQTKTKKTLAKPNIRNVVVVDGVRTPFLLSGTSYKDLMPHDLARAALTGLLHRTSVPKEVVDYIIFGTVIQEVKTSNVAREAALGAGFSDKTPAHTVTMACISANQAMTTGVGLIASGQCDVIVAGGVELMSDVPIRHSRKMRKLMLDLNKAKSMGQRLSLISKFRFNFLAPELPAVSEFSTSETMGHSADRLAAAFAVSRLEQDEYALRSHSLAKKAQDEGLLSDVVPFKVPGKDTVTKDNGIRPSSLEQMAKLKPAFIKPYGTVTAANSSFLTDGASAMLIMAEEKALAMGYKPKAYLRDFMYVSQDPKDQLLLGPTYATPKVLEKAGLTMNDIDAFEFHEAFSGQILANFKAMDSDWFA…
Primates	Homo sapiens	HsapSCP2 (type-1)	NP_002970.2	Thiolase_N	Thiolase_C	ACP_syn_III	SCP2	Yes	MSSSPWEPATLRRVFVVGVGMTKFVKPGAENSRDYPDLAEEAGKKALADAQIPYSAVDQACVGYVFGDSTCGQRAIYHSLGMTGIPIINVNNNCATGSTALFMARQLIQGGVAECVLALGFEKMSKGSLGIKFSDRTIPTDKHVDLLINKYGLSAHPVAPQMFGYAGKEHMEKYGTKIEHFAKIGWKNHKHSVNNPYSQFQDEYSLDEVMASKEVFDFLTILQCCPTSDGAAAAILASEAFVQKYGLQSKAVEILAQEMMTDLPSSFEEKSIIKMVGFDMSKEAARKCYEKSGLTPNDIDVIELHDCFSTNELLTYEALGLCPEGQGATLVDRGDNTYGGKWVINPSGGLISKGHPLGATGLAQCAELCWQLRGEAGKRQVPGAKVALQHNLGIGGAVV…
Primates	Homo sapiens	HsapAB	NP_001598.1	Thiolase_N	Thiolase_C			Yes	MQRLQVVLGHLRGPADSGWMPQAAPCLSGAPQASAADVVVVHGRRTAICRAGRGGFKDTTPDELLSAVMTAVLKDVNLRPEQLGDICVGNVLQPGAGAIMARIAQFLSDIPETVPLSTVNRQCSSGLQAVASIAGGIRNGSYDIGMACGVESMSLADRGNPGNITSRLMEKEKARDCLIPMGITSENVAERFGISREKQDTFALASQQKAARAQSKGCFQAEIVPVTTTVHDDKGTKRSITVTQDEGIRPSTTMEGLAKLKPAFKKDGSTTAGNSSQVSDGAAAILLARRSKAEELGLPILGVLRSYAVVGVPPDIMGIGPAYAIPVALQKAGLTVSDVDIFEINEAFASQAAYCVEKLRLPPEKVNPLGGAVALGHPLGCTGARQVITLLNELKRRGK…
Primates	Homo sapiens	HsapT2	NP_000010.1	Thiolase_N	Thiolase_C	ketoacyl-synt		Yes	MAVLAALLRSGARSRSPLLRRLVQEIRYVERSYVSKPTLKEVVIVSATRTPIGSFLGSLSLLPATKLGSIAIQGAIEKAGIPKEEVKEAYMGNVLQGGEGQAPTRQAVLGAGLPISTPCTTINKVCASGMKAIMMASQSLMCGHQDVMVAGGMESMSNVPYVMNRGSTPYGGVKLEDLIVKDGLTDVYNKIHMGSCAENTAKKLNIARNEQDAYAINSYTRSKAAWEAGKFGNEVIPVTVTVKGQPDVVVKEDEEYKRVDFSKVPKLKTVFQKENGTVTAANASTLNDGAAALVLMTADAAKRLNVTPLARIVAFADAAVEPIDFPIAPVYAASMVLKDVGLKKEDIAMWEVNEAFSLVVLANIKMLEIDPQKVNINGGAVSLGHPIGMSGARIVGHLT…
Primates	Homo sapiens	HsapCT	NP_005882.2	Thiolase_N	Thiolase_C			Yes	MNAGSDPVVIVSAARTIIGSFNGALAAVPVQDLGSTVIKEVLKRATVAPEDVSEVIFGHVLAAGCGQNPVRQASVGAGIPYSVPAWSCQMICGSGLKAVCLAVQSIGIGDSSIVVAGGMENMSKAPHLAYLRTGVKIGEMPLTDSILCDGLTDAFHNCHMGITAENVAKKWQVSREDQDKVAVLSQNRTENAQKAGHFDKEIVPVLVSTRKGLIEVKTDEFPRHGSNIEAMSKLKPYFLTDGTGTVTPANASGINDGAAAVVLMKKSEADKRGLTPLARIVSWSQVGVEPSIMGIGPIPAIKQAVTKAGWSLEDVDIFEINEAFAAVSAAIVKELGLNPEKVNIEGGAIALGHPLGASGCRILVTLLHTLERMGRSRGVAALCIGGGMGIAMCVQRE
Primates	Homo sapiens	HsapT1	NP_006102.2	Thiolase_N	Thiolase_C			Yes	MALLRGVFVVAAKRTPFGAYGGLLKDFTATDLSEFAAKAALSAGKVSPETVDSVIMGNVLQSSSDAIYLARHVGLRVGIPKETPALTINRLCGSGFQSIVNGCQEICVKEAEVVLCGGTESMSQAPYCVRNVRFGTKLGSDIKLEDSLWVSLTDQHVQLPMAMTAENLAVKHKISREECDKYALQSQQRWKAANDAGYFNDEMAPIEVKTKKGKQTMQVDEHARPQTTLEQLQKLPPVFKKDGTVTAGNASGVADGAGAVIIASEDAVKKHNFTPLARIVGYFVSGCDPSIMGIGPVPAISGALKKAGLSLKDMDLVEVNEAFAPQYLAVERSLDLDISKTNVNGGAIALGHPLGGSGSRITAHLVHELRRRGGKYAVGSACIGGGQGIAVIIQSTA
Corynebacteriales	Mycobacterium tuberculosis	MtubTFE	NP_214757.1	Thiolase_N	Thiolase_C			Yes	MAPAAKNTSQTRRRVAVLGGNRIPFARSDGAYADASNQDMFTAALSGLVDRFGLAGERLDMVVGGAVLKHSRDFNLMRECVLGSELSPYTPAFDLQQACGTGLQAAIAAADGIAAGRYEVAAAGGVDTTSDPPIGLGDDLRRTLLKLRRSRSNVQRLKLVGTLPASLGVEIPANSEPRTGLSMGEHAAVTAKQMGIKRVDQDELAAASHRNMADAYDRGFFDDLVSPFLGLYRDDNLRPNSSVEKLATLRPVFGVKAGDATMTAGNSTPLTDGASVALLASEQWAEAHSLAPLAYLVDAETAAVDYVNGNDGLLMAPTYAVPRLLARNGLSLQDFDFYEIHEAFASVVLAHLAAWESEEYCKRRLGLDAALGSIDRSKLNVNGSSLAAGHPFAATGGRI…
Corynebacteriales	Mycobacterium tuberculosis	MtubSCP2 (type-2)	NP_215429.1	Thiolase_N	Thiolase_C			Yes	MDDGVWILGGYQSDFARNLSKENRDFADLTREVVDGTLTAAKVDAADLAAAGVVHVANAFGEMFARQGHLGAMPATVCDDLWDTPATRHEAACASGSVATLAAMADLRSGAYRVALVVGLELEKTVPGDTAAEHLSAAAWTGHEGAEARYLWPSMFAQVADEYDRRYGLDDTHLRAIAQLNFANARRNPNAQTRGWTIPDPITDDDATNPLTEGRLRRFDCSQMTDGGAGLVLVSDAYLRDHRDARPIGRIDGWGHRTVGLGLRQKLDRVAQGDSAPYLLPHVRATVLDALRRARVTLDDLDGIEVHDCFTPSEYLAIDHIGLTGPGESWKAIENGEIEIGGRLPINPSGGLIGGGHPVGASGVRMLLDAAKQVSGIAGDYQVENAEAFGTLNFGGSTA…
Corynebacteriales	Mycobacterium tuberculosis	MtubSCP2 (type-1)	NP_217306.2	Thiolase_N	Thiolase_C	ketoacyl-synt		Yes	MTTKDHSLATATMPNQGSSNKVYVIGVGMTKFEKPGRREGWDYPDMARESGTKALRDAGIDYREVEQGYVGYVYGESTSGQRALYELGMTGIPIVNVNNNCSTGSTALYLGAQAIRGGLADCVLALGFEKMQPGALGGGADDRESPLGRHVKALAEIDEFGFPVAPWMFGAAGREHMKKYGTTAEHFAKIGYKNHKHSVNNPYAQFQDEYTLDDILASKMISDPLTKLQCSPTSDGSAAVVLASEDYLANHNLAGRAVEIVGQAMTTDFASTFDGSARNIIGYDMTVQAAQRVYQQSGLGPKDFGVIELHDCFSANELLLYEALGLCGPGEAPELIDDNQTTYGGRWVVNPSGGLISKGHPLGATGLAQCAELTWQLRGTAEARQVDNVTAALQHNIGL…
Corynebacteriales	Mycobacterium tuberculosis	MtubTLP	NP_216383.1	TLP1_add_C				Yes	MPVDPRTPVLIGYGQVNHRGDIDAEKQSIEPVDLMAAAARKAADSTVLEAVDSIRVVHMLSAHYRNPGQLLGERIKARTFTTGYSGVGGNMPQSLVNRACLDIQRGRAGVVLLAGAETWRTRTGLRAKGSKLEWTVQDESVPLPDMAGDDVPMAGAAELRINLDRPAYVYPIFEQALRIAYGESIENHRKRIGELWARFSAVAADNPHAWIRNPVTADEIWQPGPQNRMVSWPYTKLMNSNNMVDQGAALLLTSVERATRLRIPAERWVYPQAGTDAHDTPAVADRHRLHRSTAIRIAGARALELAGLGLDDIEYVDLYSCFPSAVQVAAIELGLDTDDPARPLTVTGGLTFAGGPWSNYVTHSIATMAELLAANPGRRGLITANGGYLTKHSFGVYGT…
Corynebacteriales	Mycobacterium tuberculosis	MtubTFEL (type-2)	NP_215590.1	Thiolase_N	Thiolase_C			Yes	MPEAVIVSTARSPIGRAMKGSLVGMRPDDLAVQMVRAALDKVPALNPHQIDDLMMGCGLPGGESGFNIARVVAVALGYDFLPGTTVNRYCSSSLQTTRMAFHAIKAGEGDAFISAGVETVSRFAKGNSDSWPDTKNPLFDGAQERSAAAAAGADEWHDPRTDQKLPDIYIAMGQTAENVAIMTGISREEQDRWGVRSQNRAEEAIKNGFFEREITPVTLPDGTTVSTDDGPRPGTTYEKVSELKPAFRPNGTVTAGNACPLNDGAAAVVITSDTKAKELGLTPLARIVSTGVSGLSPEIMGLGPIEASKKALERAGMAITDIDLVEINEAFAVQVLGSARELGIDEDKLNISGGAIALGHPFGMTGARITTTLLNNLQTYDKTFGLETMCVGGGQGMAM…
Corynebacteriales	Mycobacterium tuberculosis	MtubTFEL (type-1)-1	NP_215374.1	Thiolase_N	Thiolase_C			Yes	MSEEAFIYEAIRTPRGKQKNGSLHEVKPLSLVVGLIDELRKRHPDLDENLISDVILGCVSPVGDQGGDIARAAVLASGMPVTSGGVQLNRFCASGLEAVNTAAQKVRSGWDDLVLAGGVESMSRVPMGSDGGAMGLDPATNYDVMFVPQSIGADLIATIEGFSREDVDAYALRSQQKAAEAWSGGYFAKSVVPVRDQNGLLILDHDEHMRPDTTKEGLAKLKPAFEGLAALGGFDDVALQKYHWVEKINHVHTGGNSSGIVDGAALVMIGSAAAGKLQGLTPRARIVATATSGADPVIMLTGPTPATRKVLDRAGLTVDDIDLFELNEAFASVVLKFQKDLNIPDEKLNVNGGAIAMGHPLGATGAMILGTMVDELERRNARRALITLCIGGGMGVATI…
Corynebacteriales	Mycobacterium tuberculosis	MtubTFEL (type-1)-3	NP_218073.1	Thiolase_N	Thiolase_C	ketoacyl-synt		Yes	MTEAYVIDAVRTAVGKRGGALAGIHPVDLGALAWRGLLDRTDIDPAAVDDVIAGCVDAIGGQAGNIARLSWLAAGYPEEVPGVTVDRQCGSSQQAISFGAQAIMSGTADVIVAGGVQNMSQIPISSAMTVGEQFGFTSPTNESKQWLHRYGDQEISQFRGSELIAEKWNLSREEMERYSLTSHERAFAAIRAGHFENEIITVETESGPFRVDEGPRESSLEKMAGLQPLVEGGRLTAAMASQISDGASAVLLASERAVKDHGLRPRARIHHISARAADPVFMLTGPIPATRYALDKTGLAIDDIDTVEINEAFAPVVMAWLKEIKADPAKVNPNGGAIALGHPLGATGAKLFTTMLGELERIGGRYGLQTMCEGGGTANVTIIERL
Corynebacteriales	Mycobacterium tuberculosis	MtubTFEL (type-1)-2	NP_218063.1	Thiolase_N	Thiolase_C			Yes	MGYPVIVEATRSPIGKRNGWLSGLHATELLGAVQKAVVDKAGIQSGLHAGDVEQVIGGCVTQFGEQSNNISRVAWLTAGLPEHVGATTVDCQCGSGQQANHLIAGLIAAGAIDVGIACGIEAMSRVGLGANAGPDRSLIRAQSWDIDLPNQFEAAERIAKRRGITREDVDVFGLESQRRAQRAWAEGRFDREISPIQAPVLDEQNQPTGERRLVFRDQGLRETTMAGLGELKPVLEGGIHTAGTSSQISDGAAAVLWMDEAVARAHGLTPRARIVAQALVGAEPYYHLDGPVQSTAKVLEKAGMKIGDIDIVEINEAFASVVLSWARVHEPDMDRVNVNGGAIALGHPVGCTGSRLITTALHELERTDQSLALITMCAGGALSTGTIIERI
Corynebacteriales	Mycobacterium tuberculosis	MtubT2	NP_215839.1	Thiolase_N	Thiolase_C			Yes	MIVAGARTPIGKLMGSLKDFSASELGAIAIKGALEKANVPASLVEYVIMGQVLTAGAGQMPARQAAVAAGIGWDVPALTINKMCLSGIDAIALADQLIRAREFDVVVAGGQESMTKAPHLLMNSRSGYKYGDVTVLDHMAYDGLHDVFTDQPMGALTEQRNDVDMFTRSEQDEYAAASHQKAAAAWKDGVFADEVIPVNIPQRTGDPLQFTEDEGIRANTTAAALAGLKPAFRGDGTITAGSASQISDGAAAVVVMNQEKAQELGLTWLAEIGAHGVVAGPDSTLQSQPANAINKALDREGISVDQLDVVEINEAFAAVALASIRELGLNPQIVNVNGGAIAVGHPLGMSGTRITLHAALQLARRGSGVGVAALCGAGGQGDALILRAG
Insect thiolases identified in this study
Lepdoptera	Bombyx mori	BmorT1-1	BGIBMGA012659	Thiolase_N	Thiolase_C			Yes	MSASVKGIFIVGAKRTPFGTFGGVFRNTSATELQTIATVGALKEAGVSPAQVDSMVVGQVISSSQTDGIYTPRHAALKAGIPQEKPVLGINRLCGSGFQSIVNSAQDILTGAAKISVAGGVENMSQAPFAVRNVRFGTALGTNYAFEDTLWAGLSDSYCGLPMGMTAEKLGAQFGITRDEVDNYALQSQQKWKTANDAGVFKAEIEPVSLTIKRKEVKVEVDEHPRPQTTLEGLKKLPPVFKKEGLVTAGTASGISDGAGALVLVSEEAAKNLKPLARLVGWAYVGVDPSIMGIGPVPAIENLLKVTKLTLNDVDLIEINEAFVAQTLSCAKALKLDMSKLNVNGGATALGHPLGASGSRITAHLVHELRRRGLRRGVGSACIGGGQGIALMIETV
Lepdoptera	Bombyx mori	BmorT2	BGIBMGA011029	Thiolase_N	Thiolase_C			Yes	MGSFRGSLSSLSASELGAVAVNAAIERAGIPKEEIKEVYIGNVCSANLGQAPARQAVIFAGLPKSTICTTVNKVCASGMKSIMLAAQGLQTGAQDIILAGGMESMSNVPFYLKRGETSYGGMQLVDGIVFDGLTDVYNKFHMGNCAENTAKKLQITRQDQDEYAVNSYKRSAAAYEAKAFVDELVPVPVPQKRGAPVIFAEDEEYKRVNFEKFTKLSTVFQKENGTVTAGNASTLNDGAAALVLMTADAAKRLNVKPIARIVGFADGECDPIDFPIAPAVAIPKLLEKTGVRKEDVALWEINEAFSVVAVANQKLLGLDPSKINVHGGAVSLGHPIGMSGARIVVHLCHALKKGEKGVASICNGGGGASSVMIEKM
Lepdoptera	Bombyx mori	BmorT1-2	BGIBMGA012660	Thiolase_N	Thiolase_C			Yes	MAVAVNKGIFIVAAKRTPFGKMGGLLKDIHPSDLLAVAAKESFKAGNVAPALVDTVNIGQVYSLSGTSDGGLSPRHAALKSGVPQEKPALGVNRLCGSGFQAVINSAQDILTGTAQISLAGGTENMSAVPFVVRNTRFGVPLGVNIPFEDSLSAGSLDTYCNYTMPQTAENLAEKYELKRGEVDQFSLQSQQRWKTAHDSGVFKAEMAPVTVKVKRQEVLVDRDEHPRPETNTESLSKLPALFRKGGVVTAGNSSGVNDGAGTVILASEEAVKQHGLTPLVRLLGWSFVGVDPSIMGIGPVPAINNLLSATGLKLGDIDLVEINEAFAAQTLACIKELNLDESKLNVNGGAIAMGHPVGASGARITAHLAHELRRRGLKRGIGSACIGGGQGIALLLETI
Lepdoptera	Bombyx mori	BmorT1-3	BGIBMGA012661	Thiolase_N	Thiolase_C			Yes	MSLAGKGIFIIGAKRTPFCNYGGPLRDVQACHLFAAAAKDAIRAANIEASVIDQTVVGNVNYLSQCDGGKTPRYCGIYSGLPIERPALGVSKACGTGIQAVISGAVDIVFGTSNVCLSGGTEQMSSLPMLVRKLRFGTALGASYQFEDHIQREFLDSHTGRSLQRMAEETSKKYGIGRKNVDDYTVQSYDKWKEAVRSKLFINELTSLSVKIKKKDVLVEADQPCQLDVSVESLNALPALIDNGDVVTAGNSAAPADGAAALVLASEESVLTQNLKPLARLVGWTTVGVDPQDTAAGAIEAVRKLLIQHKYGVNDVDLFEINEVFASQALIAAIELKLDVSKLNVNGGALAFGNPVAATGARMIVHLVHELRRRNLKRAVAASSCGGGQGVAVLLENTG
Lepdoptera	Bombyx mori	BmorTFE	BGIBMGA014181	Thiolase_N	Thiolase_C	ketoacyl-synt		Yes	MKRNLHCLKKNCPKCRAKRASQVAKSLIKANHVRSTVKFDTARRALSVAPVLQQKKSLPDRTGKNVVLVDGVRTPFLVSFTDYARMMPHELARHALLGLLQKTGISKDVIDYIVYGTVIQEVKTSNIGREAALAAGFSDRTPAHTVTMACISSNQAITTGIGMIAAGAYDVIVAGGVEFMSDVPIRHSRKMRSLLLRINRAKTPAQRLSLIASIRPDFFAPELPAVAEFSSGETMGHSADRLAAAFGASRLEQDQYALRSHTLAHEAQQKGYFTDLIPVKVDGKDGLVDKDNGIRVSAPEQLAKLKPAFIKPHGTVTAANASFLTDGASACLVMSEAKAKELGLKPKAYLRDFTYVAQDPVDQLLLGPAYGIPKILDKVGLKVNDIDTWEIHEAFAGQI…
Lepdoptera	Bombyx mori	BmorSCP2 (type-1)	BGIBMGA009103	Thiolase_N	Thiolase_C		SCP2	Yes	MPRKVYVVGVGMTNFVKPSTGGDYPDFGKEAVLEALADARIKYDDIQQAVCGYVFGDSTCGQRVLYQVGMTGIPIYNVNNNCSTGSNALFLSKQLIEGGMCDVALAVGFEKMAPGALGGGHFDDRTNPMDRHTLKMAEIADLTGAPITAQYFGNAAIEHMKKYETTELHLAKIAAKNHRHGVKNPRAQGKREYTVEEILNSRKIYSPLTKLECCPTSDGAGAAVLMSEEAVIRYGLQDKAVEIIGMEMATDTPALFEENSLMKVAGYDMTKLAASKLYAKTGISPKQVDVVELHDCFAANEMITYEGLQLCGEGEAGKFIDSGNNTYGGQVVVNPSGGLIAKGHPLGATGLAQCAELNWQLRGEAGERQVPRARIALQHNLGLGGAVVITMYRKGFSNV…
Hymenoptera	Apis mellifera	AmelT1	GB12956	Thiolase_N	Thiolase_C			Yes	MSLVTKGIFIVAAKRTPFGSFGGKFMNKNATDLSVIAAKSALQSAKLNPEKVDNVIFGHVLPISSSDGGFLTRHVALKSGIPLEKPSFSLNRLCGSGFQSIVSGAQSILLGESKIVLTGGVENMSQVPFSVRNIRFGTSLGQKYQFEDSLWLGFSDTYCNLSMGETAEKLGSQYNLKRQEVDEFALRSQQLWKAANDAGRFNEEIAPVTITVKKQDIVVNTDEHPRPQTTLQNLSKLPSIFKKDGLVTAGSSSGISDGAGVIILASEEVIKTEQLTPLARLVGYSVVGVEPSIMGIGPVPAIQKLLKITNKTLNDIELIEINEAFGSQTLACVKELKLDINKLNVDGGSIALGHPLAASGSRITAHLVHELRRRKTGSLGIGSACIGGGQGIALMIEAL
Hymenoptera	Apis mellifera	AmelT2	GB18952	Thiolase_N	Thiolase_C			Yes	MGSFLGELSDLSAPKLGAITIQAAVERAGIPKDKITEVYMGNVCQAFLGQAPARQATLFAGLSKSTICTTVNKVCASGMKSIMLASQSLQCGHQEIVLAGGMESMSNVPFYLPRKEIKYGNRMGIVFDGLTDVYNKFHMGNCAENVAKKLNITRDEQDEYAINSYKRSAAAYVNKIFQNELVSVPVPQKKGNPNKIFNEDEEYKKVDFVKFAKLNTVFQKNGTITAGNASTLNDGAAALILTTTTIAEKMNLKPLARIIAFQDTAIEPIDFSIAPSFSISKLLENTGVNKNDIALWEINEAFSVVVIANQKLLDLDPNKVNIHGGAVSLGHPIGMSGARIVVHLVHALKTGEKGIASICNGGGGASSILIEKLYHTISFPPVLTLYTKHPCSLCDILKK…
Hymenoptera	Apis mellifera	AmelCT	GB12374	Thiolase_N	Thiolase_C			Yes	MSISDVVIISAVRTPIGSFCGSLSSLKASDLGSIVIKESLLRAHLKPVDVSEVVFGQVLIAAQGQNPARQAAMKAGIPIATPAYLINMLCGSGLKAIMEGYMSIKAGENQVVVAGGQESMSQSVHAIQFRNGVKIGDSRLIDTLIFDGLTDAFHGIHMGITAENVSKDFNISRNEQDEYAVKSQKKAEAAITEDYXGIXKEIXPVTLSTEKESVIMDKDXYPKFGTTFEDLQKLKPAFLKNEGTVTAGNASGINDGAAAVVLMSADIAKQKGLSPLAKIVAMAQVGVEPRIMGIGPIPAVELVLQKAKWTKEEVDLYELNEAFAAQSIACVKSLGLNPDKVNINGGAIALGHPIGASGARILVTLLHSLERINGNKGIAALCIGGGMGIAIAVQRK
Hymenoptera	Apis mellifera	AmelTFE	GB12182	Thiolase_N	Thiolase_C			Yes	MFFLVKNKFLMKGGFPKYGSIIKYLKTNNKLYATKSNVTKNIVFIDGVRTPFLHSGTSYKNLMAYDLARHSLVALQKKIKFPKEIVEYIVYGTVIQEVKTSNIAREAALTAGYSDRIPAHTVTMACISSNQALTTGMGLIACGVYDVIIAGGVEFLSDIPIRHSRHMRTLMLQANKAKTIGEKLTLFTSIRAAHFVPDLPAVAEFSSNETMGHSSDRLAAAFGISRKEQDEYALRSHTLAAKAQQQGYLTDIVPYKIPNVNEVINKDNGIQVSTKEKLAKLKPAFVKPYGTVTAANSSFLTDGASAALIMTEEKALQLGLTPKAYLRNFIYVSQDPIDQLLLGPSYAIPQVLQKAKLNVKDIGVWEIHEAFAGQILANLKALDSDLFAQKYLGRSLKVG…
Hymenoptera	Apis mellifera	AmelSCP2 (type-1)	GB10657	Thiolase_N	Thiolase_C		SCP2	Yes	MSPRMKIYVIGVGMTKFEKPGKRENFDYPDMAKEAVTKALQDAKISYDTVKAACVGYVYGDSTCGQRALYDVGLTGCPIYNVNNNCSTGSTALLMAKQIIETGSADCVLALGFEKMEKGSLVSKFLDRTNPMDKHVELMSNIAGINESPITAQLFGNAGLEHMKKYGTKPEHFAKIAYKNHLHSVNNPYSQFQEKYSLEQIMSSPTVFGPLTKLQCCPTSDGSAAVILANADFVHKHKLESQAVEIIAMEMCTDLASTFTEKSSIKLIGYDMTRNAAEKVFTQTSYKPSDVDVIELHDCFSINELITYEALGLCPPGQGGKLVDAGDNTYGGKFVINPSGGLISKGHPLGATGLAQCAELSWQLRGQAGKRQVPRAKLALQHNIGLGGAVVVALYRMGF…
Diptera	Drosophila melanogaster	DmelCT	CG9149	Thiolase_N	Thiolase_C			Yes	MSDVFIVSAARTPIGSFNGTLSKLKASDLGSVVIQEVLRRANVEGQEVNEVILGQALSAGQGQNPARQASLKAGLPIQVPAYGINMLCGSGLKTVALGYQAIRSGDAQIVVAGGQESMSLAPHVMHLRQGVKMGPGTMVDSMIHDGLTDAMENIHMGITAENLADKYNISREAQDAYAVLSQNRAEEAQKKGYFDKEIVPVEIKDRKGTTTFSKDEYIKAGSTVEGIQKLRAAFKEGGSITAGNASGVNDSAAAVLLMSGEEVARKGLKPLARIVGWTQSGIEPKVMGLGPVTAVEALLQKINWKREEVDLYELNEAFAAQSLAVLQDLQLDAQKVNVNGGAIALGHPIGASGARVLVTLLYALERTGGRKGIASLCIGGGMGIALAVERLS
Diptera	Drosophila melanogaster	DmelT2	CG10932	Thiolase_N	Thiolase_C	ketoacyl-synt		Yes	MSARLLQATRRWSAHRNYSSKIAEVVVVSAARTPIGSFQSQLAPLTATQLGARAIEAAIEKAGIAKTDVQEVIMGNVVSAGLGQAPARQAAIFAGLPTNVCCTTVNKVCSSGMKAVMLGAQSLMLGYADVVVAGGMESMSNVPYYLKRGATPYGGVNLTDGIVFDGLWDVYNKFHMGNCAENTAKKLEITRQQQDDFAIESYKRSAAAWANKVFQDEIAPVKIQQKRKPEIVISEDEEYKRVNFDKFGQLATVFQRENGTVTAGNASTLNDGGAAVVLMSAEAAQKAGIKPLARIVAFQDAETDPIDFPIAPALAIPKLLKRAGVRKEDVAMWEVNEAFSLVVLANIKKLDVDPAKVNVHGGAVSIGHPIGMSGARLVAHLSHSLKKGELGCASICNGG…
Diptera	Drosophila melanogaster	DmelTFE	CG4581	Thiolase_N	Thiolase_C			Yes	MSLQNVCRKGNAFNLLNVARKVQCRALSAAVANPQPKQKNSQNIVLVDGVRTPFLTSGTTYSKLMPHELARHSLLSLLQKNRLDKELIDYIVYGSVIQEVKTSNIAREAALAAGFSNKTPAHTVTMACISSNAAITTGMGLIATNTYDVIVAGGVEFMSDVPIRHSRKMRSLLLKANKAKTLGQRLALLSTFRPDFLAPELPAVAEFSSGETMGHSADRLASAFNVSRSEQDEYALRSHTLAKEAQEKGYFTDLVPFKVSGVDQIVDKDNGIRVSSPESLAKLRPAFVKPYGTVTAANASFLTDGASACIIMTEEKAKQLGLKPKAYLRDFLFVSQDPVNQLLLGPAYGIPKLLKKAGLTLKDIDSWEIHEAFAGQIVANLKALDSDWFCKTYLGLNEK…
Diptera	Drosophila melanogaster	DmelT1	CG4600	Thiolase_N	Thiolase_C			Yes	MSAATKGIYIVAAKRTAFGTFGGSLKGINQTQLQTTAAKAALDAAGLKGEQVDTVIVGNVIASSSTDGIYVPRHVGLNCGVPIEKPALGINRLCGSGFQSIVNGAQDILVGGAKIALTGGVENMSQSPFIARNVRFGTTLGASYNLEDALWAGLTDTYCKLPMALTAENLADQYKISRERVDEFSLLSQKNWEKGQKEGAFNAEITPIKLKVKGKEVDFVVDEHPRPKTTIEGLNKLPSLFKKNGVVTAGTASGICDGASAVIVASEEALKEYNLKPLARLVAFSFVGVKPEIMGIGPVPAIQNVLKVSGKKLEDIDLIEINEAFAAQTLACADALKLDTSKLNVNGGAIALGHPLGASGSRITGHLVHELQRKKLKYGIGSACIGGGQGIALLLEAV
Diptera	Drosophila melanogaster	DmelSCP2 (type-1)-1	CG17597	Thiolase_N	Thiolase_C			Yes	MTKTRVYVIGVGMTKFEKPGRRADACYPDFAKEAITKALQDAGIKFEEVQQAVAGYVYGDSTCGQRAIYEVGMTGIPVYNVNNNCSTGSSALYLAKQIVESGNSECVLALGFEKMERGSLSAKYFDRANPMERHITEMSELTEIGAGPMAAQIFGNAGKEHMKKYGTKPEHFGKIAWKNHKHSVNNPYSQFRDEYTLEQIMKSPQVVEGVLTKLQCCPTSDGSGAAILASEAFVRRHGLEKQAVEIVGMEMASDPASTFADKSLMKIAGTDMTRLATERLFAKSGYKPQDVQVVELHDCFSANELITYEALGLCGEGKAGEFIDAGDNTYGGKFVVNPSGGLISKGHPLGATGLAQCAELCWQLRGLAEKRQVPNAQLALQHNLGLGGAVVVALYRLGF…
Diptera	Drosophila melanogaster	DmelSCP2 (type-1)-2	CG17320	Thiolase_N	Thiolase_C		SCP2	Yes	MSKTRVYVVGVGMTKFEKPGRQADVCYPDFAREAITKALQDAGIKYEEVQQAVAGYVYGDSTCGQRAIYEVGMTGIPVYNVNNNCSTGSSALYLAKQIVESGNADCVLALGFEKMERGSLSSKYFDRANPMERHITEMGELAEIGAGPMAAQIFGNAGKEHMKKYGTKPEHFGKIAWKNHKHSVNNPYSQFRDEYTLEQIMKSPQVVEGVLTKLQCCPTSDGSGAAILASEAFVRRHGLEKQAVEIVGMEMASDPASTFADKSLMKIAGTDMTRLATQRLFAKSGYKPQDVQVVELHDCFSANELITYEALGLCGEGNAGEFIDAGDNTYGGKFVVNPSGGLISKGHPLGATGLAQCAELCWQLRGLAEKRQVPNAQLALQHNLGLGGAVVVALYRLGF…
Diptera	Anopheles gambiae	AgamT1-2	ENSANGP00000013285	Thiolase_N	Thiolase_C			Yes	MAALTKGVFIVAAKRTAFGTFGGVFKNTNATQLQTVAAKAALDAAGLKPDQVDSVNIGQVLVLSSTDGAFLPRHVSLGCGIPIERPALGVNRLCGSGFQAVVNGAQDILVGAAHVSLTGGVDNMSQTPYTLRNSRFGIPLGTSPALEDALWTGLTDSYCKLPMALTAENLAEKHKVPREKVDEFAYRSQQLWKKANDEGVFKTEITPFKLKVKGKEVDFAVDEHPRPQTTLEGLNKLPSLFKKNGCVTAGTASGICDGAASVVVASEEALKKYNLTPLARLVAYSTVGVPPEIMGIGPVPAIQNVLKVAGLKMDDIDLFEINEAFGVQTLACAGELGLDINKLNLNGGAIALGHPLGASGSRITGHLVHELKRKNLKRAIGSACIGGGQGIALLLESV
Diptera	Anopheles gambiae	AgamCT	ENSANGP00000020372	Thiolase_N	Thiolase_C			Yes	GEVFIVSAARTPIGNFMGTLASLSAADLGAVAVKEVLQRASVDPADVSEVILGQALTAGQGQNPARQASIKAGVPKEVPAYNINMLCGSGLKTVALGYQAIRAGDATVVVAGGQESMSKAPHVMHMRSGTKMGEAKMVDSMLNDGLTDAFYDLHMGITAENLAKEFDIGREAQDAFAAKSQQLAEESQQKGYFTEEIVPVEVAGRKETIKFAVDEYPKHGTTAEGLAKLRPCFIKDGTVTPGNASGINDSAAAVLLMSGEEVQKRNAKPMAKIVAYAQTGICPKTMGAGPISAVQAVLQKAGWKLEEVDLFELNEAFAAQALAVNKGLGVDPAKVNVGGGAIALGHPIGASGCRVLVTLLYALKRTGGKKGVASLCVGGGMGVAMAVEMV
Diptera	Anopheles gambiae	AgamT2	ENSANGP00000017971	Thiolase_N	Thiolase_C			Yes	AHYSTSGKRHDVVIVAATRTPIGSFQSSLSSLSATQLGAVAVESAVKQAGIGKEDVQEVYIGNVCAAGLGQAPARQAVIFAGLPKSTICTTVNKVCSSGMKSVMLGAQTLMLGQQDVIVAGGMESMSNVPYYLKRGSTPYGGVSLIDGIVFDGLTDVYNKFHMGNCAENTAKQMGITRKDQDEFAVRSYQRSAAAWAAKAFEAEITPVRIAGKRGKPDVVVSEDEEYRRVNFDKFGQLATVFQRENGTVTAGNASTLNDGASAVVLMTAEAAERFKCKPLARIVGFADAETDPIDFPIAPALAVPKLLQQTGVRKEDVAMWEINEAFSLVVVANQRKLDVDPEKVNVHGGAVSLGHPIGMSGARLVTHLTHALKPGQVGCASICNGGGGASSILIEKL
Diptera	Anopheles gambiae	AgamT1-1	ENSANGP00000029207	Thiolase_N				No	TCRRFTVAHFLAVSCSKLRFSVFCAEFFLLLKCTVTPASSNKMAALTKGVFIVAAKRTAFGTFGGVFKNTNATQLQTVAAKAALDAAGLKPDQVDSVNIGQVLVLSSTDGAFLPRHVSLGCGIPIERPALGVNRLCGSGFQAVVNGAQDILVGAAHVSLTGGVDNMSQTPYTLRNSRFGIPLGTSPALEDALWTGLTDSYCKLP
Diptera	Anopheles gambiae	AgamTFE-2	ENSANGP00000014645	Thiolase_N	Thiolase_C			Yes	MGVVQTLEQGFNIARNAALLAGIPKQVGAVTVNRLCGSSMQALHDASRAIQVGDGDIFIIGGVEHMGHVPMSHGVDFHPGMAKSVAKASGMMGLTAEMLGKLHGISRQQQDEFAARSHRRAHAATVEGRFAKEIVGLEGHDASGARFFYDYDEVIRPETTVETLSQLRPVFDPVNGTVTAGTSSALSDGAAAMLVMSADRAKALGLTPRAKIRAMAVAGCDAAIMGYGPVPATQKALKRAGLTIGDIDLFELNEAFAAQSLPCVKDLGLQDVVDEKVNLNGGAIALGHPLGCSGARISTTLLNLMEEKDATLGVATMCIGLAPEILHLVALVGAITLVLAGFAALVQTDIKRILAYSTMSQIGYMFLALGVGAWEGAIFHLMTHAFFKALLFLSAGAVI…
Diptera	Anopheles gambiae	AgamTFE-1	ENSANGP00000020177	Thiolase_N	Thiolase_C	ketoacyl-synt		Yes	KTGKNVVLVDGVRTPFLTSGSDYSKLMPHELARHSLLSLLRKTKVDKEVIDYIVYGTVIQEVKTSNIAREAALSAGFSNKTPAHTVTMACISSNQAITTGMGLIATGTYDAIVAGGVEFMSDVPIRHSRKMRSLMLRANKAKTLGQRLQLLSTIRPDFFAPELPAVAEFSSGETMGHSADRLAAAFNASRQEQDDYALRSHTLAKEAQDKGYFTDLVPFKVSGVDKTIEKDNGIRVSTKESLAKLKPAFVKPYGTVTAANASFLTDGASACLVMTEEKAKALGLRPKAYLRDFLYVSQDPIDQLLLGPAYGIPKLLKKAGLTLKDIDTWEIHEAFAGQIIANLKALDSDYFCKNYLGLNEKFGAPDMSKWNNWGGSLSIGHPFAATGVRLCMHTANRLV…
Diptera	Anopheles gambiae	AgamSCP2 (type-1)	ENSANGP00000009968	Thiolase_N	Thiolase_C		SCP2	Yes	MGIPKVYVVGVGMTKFEKPGRRENFDYPQMAKEAVTKALADAGIQYTEVQQATVGYVYGDSTCGQRALYEIGFTGIPIYNVNNNCSTGSTALFLAKQLVESGNNDCVLALGFEKMERGSLTSKYLDRTNPVELLVTAMAENHEITGAPISAQLFGNAGVEHMKKYGTKPEHFAKIAYKNHKHSTNNPYSQFQDEYSLEQIQKSPVVHEILTKLQCCPTSDGAACCIVASESFVKRHGLEGQAVEIIAMEMSTDVPSSFSEGSAMKIVGYDMTRNAVQKVFAKTNYKPQDVDVVELHDCFSANELITYEALGLCEPGKAGEFIDRGDNTYGGRVVVNPSGGLISKGHPLGATGLAQCSELCWQLRGQADKRQVKNAKLALQHNIGLGGAVVVGLYRLGFP…
Coleoptera	Anoplophora glabripennis	AglaSCP2 (type-1)	XP_018569411.1	Thiolase_N	Thiolase_C	ACP_syn_III	SCP2	Yes	MGRVFVIGVGMTKFEKPGKRTDDYPQWGKQAITAALTDANIHMSEVELATAGYVYGDSTSGQRVIYEVGMTGIPIFNVNNNCSTGSSALMLAKELVESGKYNCALALGFEKMERGSLSSKFMDRSNPMEKHIEAMSNLADIDGSPITAQMFGNAAIEHMKRYGTKAEHFAKIAYKNHKHSINNPYSQFQDEYTLDQILKSPKIYGPLTKLQCCPTSDGAAAAILASETFVRRHGLERQAVEILAMEMVTDLPSTFLDNSHMKIVGYDMSKTAAERVFRKTNKDPSDVQVVELHDCFSANELITYEALGLCPPGRAGEFIDRGDNTYGGKFVVNPSGGLISKGHPLGATGLAQCSELCWQLRGEAERRQVANAKLALQHNIGLGGAVVVALYQLGFPEYA…
Coleoptera	Anoplophora glabripennis	AglaT2-2	XP_018570269.1	Thiolase_N	Thiolase_C			Yes	MTYLQFLQVIKMSSRAFSSSARNEVVIISAVRTPIGSFQSTLAPLSATKLGAVAVQGAIERAAISKEEIKEIYMGNVCQAGVGQAPARQAALFAGLPKSTICTTINKVCASGMKSIILGAQALHLGDQEVVLAGGMESMSNTPYYLKRGQTPYGGVNLLDGLVSDGLTDVYGNFHMGVCAENTAKKLGISRQQQDEFAISSYKRSEEAYKNNVFASELVPVNVPQKRGQPDIVFSADEEYKRVNFEKFGKLATVFQKENGTVTAGNASTLNDGASALVLTTSEAAKRLNAKPLARVVGYQDGACDPIDFPIAPAVAIPKLLEKTGVSKDEVALWEINEAFSVVVLANQQLLGLDPSKVNVHGGAVSLGHPIGMSGARIVTHLVHALKPGQKGVAAICNG…
Coleoptera	Anoplophora glabripennis	AglaT2-1	XP_018570278.1	Thiolase_N	Thiolase_C			Yes	MSSRAFSSSARNEVVIISAVRTPIGSFQSTLAPLSATKLGAVAVQGAIERAAISKEEIKEIYMGNVCQAGVGQAPARQAALFAGLPKSTICTTINKVCASGMKSIILGAQALHLGDQEVVLAGGMESMSNTPYYLKRGQTPYGGVNLLDGLVSDGLTDVYGNFHMGVCAENTAKKLGISRQQQDEFAISSYKRSEEAYKNNVFASELVPVNVPQKRGQPDIVFSADEEYKRVNFEKFGKLATVFQKENGTVTAGNASTLNDGASALVLTTSEAAKRLNAKPLARVVGYQDGACDPIDFPIAPAVAIPKLLEKTGVSKDEVALWEINEAFSVVVLANQQLLGLDPSKVNVHGGAVSLGHPIGMSGARIVTHLVHALKPGQKGVAAICNGGGGASSIMIEKL
Coleoptera	Anoplophora glabripennis	AglaT1-1	XP_018575208.1	Thiolase_N				No	MSRLVQGVFIVGTKRTPFGTFGGKLVNSSIAELQTVAAKAALTSANVPLEAVDSVIIGNVLTVSIKRNTGYKYILILIFITNGYLSTQEINTGASNIVLTGGVENMSAMPYAIRNARFGVPLGVSPVLEDTLWVGLTDTYCKLPMALTAEKLGEQYKITRDEVDEFSLRSQQLWKQAQDAGRFKEEIVPIPVKVKKDTVNFEIDEHPRPQTTIEGLKKLPTLFKKNGVVTAGSGTVAAPGGGNHVGGGENMQIHLFRQSHRVLRLELPL
Coleoptera	Anoplophora glabripennis	AglaT1-2	XP_018578023.1		Thiolase_C			No	MGIGPAPAIRNLLKVTGKSLNDIDLIEINEAFGAQTLACAKELNLDLSILNVDGGAIALGHPLGASGSRITGHLVNELRRRKAKLGIGSACIGGGQGIAVMVEAL
Coleoptera	Nicrophorus vespilloides	NvesSCP2 (type-1)	XP_017768474.1	Thiolase_N	Thiolase_C		SCP2	Yes	MGRVFVVGVGMTKFEKPGKSDGDYPDFAKEAIVAALQDAGVAMSEVEKAACGFVYGDSTCGQRCVYEVGMHGIPIINVNNNCSTGSTALYLAKEFVQHGANDCVLALGFEKMERGSLSAKFFDRTNPLDKHVTALAEVAPLDQAPMAAQFFANAAVEHMKKYGTKAEHFAKVAYKNHKHSVNNERSQFRDEYSLQDIMKSQRVSGPLTKLQCCPTSDGAAAAIVVSERFVKSHGLEAKAVEILGMEMVTDLPSTFNAPSAMTLTGYDMNKLAAERLFAKANRRPTDVQVVELHDCFSANELITYEALGLCPPGKAGEMIDRGDNTYGGKYVVNPSGGLISKGHPLGATGLAQCAELTWQLRGEAGKRQVPGAKLALQHNIGLGGAVVVVLYQLGFPKAG…
Coleoptera	Nicrophorus vespilloides	NvesT1	XP_017781630.1	Thiolase_N	Thiolase_C			Yes	MSAIVKGVFIVGAKRTPFGTYGGKFVKTSACDLQTVAAKAAMVAANVKPEMVDTVNIGNVLSNSSADGAFLARHVLLKAGIPLEKPALQVNRLCGSGFQAVVNGCLDIQTGAAQISLTGGADNMSQCPYTVRNIRFGSPLGVSPVLEDSLWLGLTDSYCKLPMALTAEKLGEQCKISREEVDNFALKSQQNWQKAQEAGHFQAELVSVPVKVKGKMASLEFDEHPRPQTTLEGLKKLPTLFKENGLVTAGTASGISDGAGAIVLASEEAVAKHNLTPLARVVSYSTVGVEPSIMGIGPVSAIQNALKAAGKTINDMDLIEINEAFGAQALACAKELKLDMSKFNVNGGAIALGHPLAATGARITTHLVHELRRRKAKFGIGSACIGGGQGIAILVEAL
Coleoptera	Nicrophorus vespilloides	NvesCT	XP_017783631.1	Thiolase_N	Thiolase_C			Yes	MEDAVYIVSGCRTPIGNYKGQFSSINIFDLSKHALKGAILRSGIAPADIQEVYIGNVLTAGKGQNPARKAALNVGIPIEVPATTLNMLCGSGLKSVTLGYTSIKAGNSSVVLCAGMESMTQAEHSIYIRGGVKLGDCTLKDTMVLDGLTDSINQIHMGITAENVAKKYKISRAEQDAFALNSQIKAASAMEQGLFDDEIVPVQVGKDLIKLDEYPKPSTTIERLTKLNPVFLSDGTVTAGNASGINDGAAAVILANGFEVKSKNLKPLARIVGFAEMGNDPLLMGVAPIPTIKLLLKKVNWTKDDVELYEINEAFASQSVAIIKELDLDPKKVNVNGGAIALGHPIGASGTRVLVTLLYNLKHLGLKRGVAALCIGGGMGIAMAVEAV
Coleoptera	Nicrophorus vespilloides	NvesTFE	XP_017784039.1	Thiolase_N	Thiolase_C			Yes	MASLMAKNLIKTPGPIKLALQQTGIRSFSVGTERKAKTVSDKTGKNIVLVDGVRTPFLMSGTDYSKLMPHDLARQALIGIARKTGISKDLIDYIIYGTVIQEVKTSNIAREAALAAGYSDKIPAHTVTLACISSNVAITTGIGYITAGVFDVILAGGVEFMSDVPIRHNRQMRSLMLRANKAKTPMQKLQLLSQLRPSHFIPELPAVAEFSSGETMGHSADRLAASFGASRKEQDDYALRSHTLAKQAYENGYFTDMLPFKAPGVDKTIEKDNGIRVATSEQLAKLKPAFIKPHGTVTAANSSFLTDGASAALIMTEAKAKQLGLKPKAYLRDFTYVSQDPIDQLLLGPAYGTPIVLEKAGLTTKDIDVWEFHEAFAGQIIANMKAMDSDWFAQKYMNR…
Coleoptera	Nicrophorus vespilloides	NvesT2-1	XP_017784568.1	Thiolase_N	Thiolase_C			Yes	MASQRVTTKIFNISSRSYSSKPSLNEVVIIAANRTPMGSFMGSISSLSATQLGSIAIKGAIERAGIPKEEIKEVFMGNVCQGGVGQAPARQATLFAGLPTTTICTTINKVCASGMKSIMFAAQSIQAGHQNVCLAGGMESMSNVPYYLKRGATPYGGVKLIDGIVFDGLTDVYNKFHMGNCGENTAKKLGITRQDQDDFAMSSYKKSEEAYKINAFADELLPVPVPQKRGQPDKMFEADEEYKRIDFSKFSKLATVFQRENGTVTAGNASTLNDGACALIMTTPEHAQRLNAKPLARIVGFQDSATEPIDFPIAPAKGIPTLLQKAGVNKDDVAMWEINEAFSVVVLANQKVLDIDPSKVNIHGGAVSLGHPIGMSGARIVAHLVHALKPGQKGVASIC…
Coleoptera	Nicrophorus vespilloides	NvesT2-2	XP_017784569.1	Thiolase_N	Thiolase_C			Yes	MASQRVTTKIFNISSRSYSSKPSLNEVVIIAANRTPMGSFMGSISSLSATQLGSIAIKGAIERAGIPKEEIKEVFMGNVCQGGVGQAPARQATLFAGLPTTTICTTINKVCASGMKSIMFAAQSIQAGHQNVCLAGGMESMSNVPYYLKRGATPYGGVKLIDGIVFDGLTDVYNKFHMGNCGENTAKKLGITRQDQDDFAMSSYKKSEEAYKINAFADELLPVPVPQKRGQPDKMFEADEEYKRIDFSKFSKLATVFQRENGTVTAGNASTLNDGACALIMTTPEHAQRLNAKPLARIVGFQDSATEPIDFPIAPAKGIPTLLQKAGVNKDDVAMWEINEAFSVVVLANQKVLDIDPSKVNIHGGAVSLGHPIGMSGARIVAHLVHALKPGQKGVASIC…
Coleoptera	Tribolium castaneum	TcasT2	GLEAN_00365	Thiolase_N	Thiolase_C			Yes	MSAFKLSQVVTLTNRSYSTKPQLNEVVIISAARTPIGSFLGSLSSVHVSKLGATAIQGAVERAGIPKEEIKEVYMGNVCQGGVGQAPARQATLFAGFPKSTICTTINKVCASGMKSVMLAAQSLQAGHQDVVLAGGMESMSNVPYYLKRGPTPYGGVNLIDGIVFDGLTDVYNKFHMGNCAENTAKKLGITRQQQDDFAISSYKRSAEAYASNQFASELVSVSVPQKKGQPDLVFAADEEYKRVDFNKFSKLATVFQRENGTVTAGNASTLNDGAAALVLTSADAAKRLNAKPLARVVGFEDGACDPIDFPIAPAVAIPRLLSNTGVKKEDVALWEINEAFSVVVLANQQLLDIDPAKVNVHGGAVSLGHPIGMSGARLIVHLVHALKPGQKGVASICN…
Coleoptera	Tribolium castaneum	TcasT1	GLEAN_08729	Thiolase_N	Thiolase_C			Yes	MTALVKGVVIVAAKRTPFGTYGGKFTKTSAVELQTVAAKAALASGNVKPELIDTVVVGNVLTSSSADGAFIPRHTALRCGIPQERPAFLVNRLCGSGFQSIVNGVQDILTGAAEISLTGGTDNMSQTPHTARNVRFGVPLGQDIVLEDSLWLGLTDSYCKMPMALTAEKLGAQFNITRDEVDEFSLRSQQLWKAAQDGGRFKEEIAPVPIKVKKETVNLEVDEHPRPQTTLDGLKKLPTLFKQNGLVTAGSASGICDGAGAVIVASEQAASKHNLTPLARIVAFSAVGVDPTIMGIGPAPAIRNVLKASGKTLDDIDLIEINEAFAAQTLACAKDLKLDINKLNVDGGAIALGHPLGASGARITAHLVHELRRRKAKFGIGSACIGGGQGIAIMIEAL
Coleoptera	Tribolium castaneum	TcasTFE	GLEAN_08872	Thiolase_N	Thiolase_C	ketoacyl-synt		Yes	MASYIARNIVKSPAALGLTQQQFGNLRAFSVGTQLNSKKTVPDRTGKNIVLVDGVRTPFLMSGTDYSKLMPHDLAKQALAGILKKTGVPKEMIDYVIYGTVIQEVKTSNIAREAALAAGYSDKTPAHTVTMACISSNVAMTTAIGLIASGVYELIVAGGVEFMSDIPIRHNRKMRSLMLQANKAKTLQQKLGLLASIRPDYFVPELPAVAEFSSGETMGHSADRLAAAFGATRREQDEFALRSHTLAQHAYESGHFTDLIPVKIPGIDKVIEKDNGIRVSTPEQLAKLKPAFIKPHGTVTAANASFLTDGASAAIVTTEAKAKALGLKPKAYLRDFIYVSQDPIDQLLLGPAYGTPIVLEKAGLTMKDIAVWEFHEAFAGQILANFKAMDSDWFAQTYM…
Coleoptera	Tribolium castaneum	TcasSCP2 (type-1)	GLEAN_16057	Thiolase_N	Thiolase_C	ACP_syn_III	SCP2	Yes	MSRMFLIVVLIAFVGVCTAQLNFSTDWGKRSGSSAGSDANNCKEPVETIMLIYKIIQSSRHLRETQPIRISPPSVKVDFQLFLSNQQTQVVKNNNLRQWTNVQFPLLCEISPETGKMGRVFVVGVGMTKFEKPGKRNDDYPGFAKEAILKALDDCGVKISEVEAAACGYVYGDSTSGQRAVYEVGMTGIPIFNVNNNCSTGSTALLLAKEFVESGKHDCVLAVGFEKMERGSLSAKFLDRTNPLDKHVELMAELTEMNEAPLTAQMFGNAGIEHMKKFGTKPEHFAKIAYKNHKHSVNNPYSQFREEYSLDQIKNSPAVFGPLTKLQCCPTSDGGAAAVVVSERFVRSHGLEGQAVEILGMEMATDLPSTFTDNSCMKLIGYDMTKTAADRLFRKTNTN…
Coleoptera	Tribolium castaneum	TcasCT	GLEAN_10774	Thiolase_N	Thiolase_C	ketoacyl-synt		Yes	MSTQVFILSGCRTAIGSFQGQFDKIPASELGSVVITEALKRATISPQDVDQVIMGQILTAGQGQNPARQASVGAQVPYAVPAYTINMLCGSGLKSVCLAYQAIRNQDNEIVVAGGQENMSRAQHCAYIRGNKLGAVQMNDTLLYDGLTDAFNSIHMGKTAEHLAKEYKITREAQDNFALTSQTKTQEAIQQGYFKKEIIGVVEKRTGKVLDKDEFPKAGTTLDGLAKLRPAFDPNGTVTAGNASGINDGAAALVLCSENQVKLKGLKPLARIVACAEVGIDPLCMGLGPIEAVNKVLLKTGWSRHDVDLYELNEAFAVQSIIVGEALQVNAKKVNITGGAIALGHPIGASGARILVTLIHNLERLNMKKGVAALCIGGGMGIAIAIEMC
Diptera	Culex quinquefasciatus	CquiT1	XP_001844011.1	Thiolase_N	Thiolase_C			Yes	MAALTKGVFIVGAKRTAFGTFGGAFKNTNATQLQTAAAKAALDAAGVKPDQVDSVNIGQVLVLSSSDGAFLPRHVSLHCGIPIEKPALGVNRLCGSGFQSIVNGAQDIILGSAKISLTGGVDNMSQTPYTVRGTRFGIPLGTNPALEDALWVGLSDSFCKLPMALTAENLAEQHKIPRDKVDAFALRSQQLWKKANDEGVFKNEITPFKLKVKGKEVDFAVDEHPRPQTTAEGLAKLPALFKKNGCVTAGTASGICDGAAAVILASEEAVKAHNLTPLARLVAYSTVGVPPEIMGIGPVPAIENVLKVAGLSKSDIDLYEINEAFGVQTLACIQALGLDSNQFNLNGGAIALGHPLGASGSRITGHLVHELKRKNLKRAIGSACIGGGQGIALLLESV
Diptera	Culex quinquefasciatus	CquiSCP2 (type-1)	XP_001846129.1	Thiolase_N	Thiolase_C		SCP2	Yes	MGVPKVYVVGVGMTKFEKPGRREDFDYPQMAKEAVTKALNDARIKYQDVQQATVGYVYGDSTCGQRALYEIGFTGIPVYNVNNNCSTGSTALLLAKQLIETGNNDCVLALGFEKMERGSLTSKYMDRTNPVELLVTAMAEKHDITGAPISAQLFGNAGVEHMKKYGTKPEHFAKIAYKNHKHSTNNPYSQFQDEYSFDQIVKSTQVHEFLTKLQCCPTSDGSACCILASESFVKRHGLEAQAVEILAMEMSTDLPSSFGEGSAMKIVGYDMTKNAADKVFAKTNFKPQDVDVVELHDCFSANELITYEALGLCQPGKAGEFIDRGDNTYGGRVVVNPSGGLISKGHPLGATGLAQCSELCWQLRGEADKRQVKGAKLALQHNIGLGGAAVVALYRLGFP…
Diptera	Culex quinquefasciatus	CquiCT-1	XP_001865693.1	Thiolase_N	Thiolase_C			Yes	MSSLEEVYIVSAARTPIGNFLGTLSSLSAADLGAVAIKEVLNRAGVPPADVDEVILGQALTAGQGQNPARQASLKAGIPKEAPAYLINLLCGSGLKTVALGYQAIRCGDASVVVAGGQECMSKSPHVLHLRSGTKMGETKMVDTMLCDGLTDAIYDMHMGVTAENLAKEFEISREEQDAFAAKSQQLAEESQKKGYFVDEIVAVPVPSRKETINFDKDEYPKHGTTVEGLAKLKACFIKDGTVTPGNASGINDSAAAVLLMSGAEVQKRGAKPLARIVAFSQTGICPKVMGAGPITAVTKVLEKAGWKLDEVDLFELNEAFAAQALAVNKGLGVNPERVNVGGGAIALGHPIGASGCRVLVTLLYALKRTGGKRGVASLCVGGGMGVAMANLK
Diptera	Culex quinquefasciatus	CquiCT-2	XP_001865720.1	Thiolase_N	Thiolase_C			Yes	MQLLKIRKQVWRLASGVAIRESKFPIFGINHQQGQESGEKIPIGTLYECVSNFLGTLSSLSAADLGAVAIKEVLNRAGVPPADVDEVILGQALTAGRAIRCGDASVVVAGGEECMSKSPHVLHLRSESRWRANVDTMLCDGLTDAIYDMHMGVTAENLAKEFEISREEQDAFAAKSQQLAEESQKKGYFVDEIVAVPVPSRKETINFDKDEYPKHGTTVEGLAKLKACFIKDGTVTPGNASGINDSAAAVLLMSGAEVQKRGAKPLARIVAFSQTGICPKVMGAGPITAVTKVLEKAGWKLDEVDLFELNEAFAAQALAVNKGLGVNPERVNVGGGAIALGHPIGASGCRVLVTLLYALKRTGGKRGVASLCVGGGMGVAMAVEIV
Diptera	Culex quinquefasciatus	CquiTFE	XP_001868546.1	Thiolase_N	Thiolase_C	ketoacyl-synt		Yes	MAYQLTKLGATGNLAKTALRSLSTTSAVYEPRKLPDKTGHNVVLVDGVRTPFLLSGTSYSKLMPHELARQSLLSLLQKTKLDKEVIDYITYGTVIQEVKTSNIAREAALSAGFSNKTPAHTVTMACISSNAAITTGMGLIATGTYDTIVAGGVEFMSDVPIRHSRKMRSLMLRANKAKTVGQRLQLLSSIRPDFFVPELPAVAEFSSGETMGHSADRLAAAFNASRQEQDDYALRSHTLAKEAQDKGYFTDLVPFKVAGVDKTVDKDNGIRVSSKEALAKLRPAFVKPYGTVTAANASFLTDGASACLIMTEAKAKELGLRPKAYLRDFLYVSQDPIDQLLLGPAYGIPKLLKKAGLTLKDIDSWEIHEAFAGQIIANLKALDSDYFCKNYLGLSEKVG…
Diptera	Culex quinquefasciatus	CquiT2	XP_001869660.1	Thiolase_N	Thiolase_C			Yes	MLFKLNKAILAQGVRRFSTKRQDVVIVAATRTPIGSFQSSLSSLSATQLGAVAVQGAVKQAGIAGGDIQEVYIGNVCAAGLGQAPARQAVIFAGLPKSTICTTVNKVCSSGMKSVMLGAQTLMLGQGDVVLAGGMESMSNVPYYMKRGSTPYGGVQLQDGIVFDGLTDVYNKFHMGNCAENTAKKMGITRQDQDEFAVNSYKKSAAAWAANAFDAELTPVTIPGKRGKPDIVVKEDEEFKRVNFDKFGQLATVFQRENGTVTAGNASTLNDGASAVILMTAEAAEKFKCKPLARIVGFADAETDPIDFPIAPALAIPKLLAQTGVRKEDVAMWEINEAFSVVVVANQRKLDIDPAKVNVHGGAVSIGHPIGMSGARLITHLAHSLKVGQIGCASICNGG…
Hemipter	Acyrthosiphon pisum	ApisTFE	XP_001943983.1	Thiolase_N	Thiolase_C			Yes	MASNLLKNIVKLDTRVSVSQNVCLPIRCLSTASPRVKDKTGKNIVFVDGVRTPFLLSGTDYASLMPHQLAKEALIGLMRKTNVPREVVDYIVYGTVIQEVKTSNIGREAALAAGFPNSVPAHTVTMACISSNQGITTGIGLIAAGAYDVIVAGGVEFMSDVPIRHSRKMRSLLLRANKAKTPLDKLKLLSTFRPDFLLPELPAVAEFSSGETMGFSADRLAASFKVSREEQDQYAVRSHTMAKEAQDNGYLTDIVPFRLPNSSKVIEKDNGIRVSPIDKLAKLKAAFVKPHGTVTAANSSFLTDGASACLIMTEEKAKQLGLKPKLYLRDFTYVAQDPIDQLLLGPTYATPKVLEKAGLSVNDIDVWEVHEAFAGQILANLKAMDSDWFAQKYMNRKSK…
Hemipter	Acyrthosiphon pisum	ApisCT-6	XP_001944035.2	Thiolase_N	Thiolase_C			Yes	MRWDVMWMIIVEGSFGGSLSSLKAHQLGSIVISEALKRANVNSNEVSEVILGQTLTAGQGQNPARQASINAGIPITVPAHGINLLCGSGLKSVVHGYQSIKCGDSSIVIAGGQESMSNAPHVVNIRSGVKMGNTELIDTMLYDGLTDAFNNIHMGITAENIAEQYNISRELQDNYAFESQKRTAEAQKNGYFKDEITPVEVKIRQNTIVFDTDEYPRNDTTLNSLSALRPAFKPNGGVVTVGNASGRNDGAAVVLLMNGEECKKRGCTPMAKIVAHAVCGLDPKIMGMGPVPAVFKTIEKAGWTMDSVDIFELNEAYAAHSIAVERDLGISSEKVNINGGAISLGHPIGASGARVLVTLVHILLRTGKKRGIASLCIGGGMGIAIAVETL
Hemipter	Acyrthosiphon pisum	ApisCT-2	XP_001945243.1	Thiolase_N	Thiolase_C			Yes	MANEVYIVSAVRTPIGSFGGSLSSLKAHQLGCIVITEVLKRANVNSNEVSEVILGQALTAGQGQNPARQASINAGIPITVPAHVINMLCGSGLKAVVHGYQSIKCGDSSIVIAGGQESMSNAPHVVNLRSGIKMGNTELIDTMLYDGLTDAFNNIHMGITAENIAEQYNISRELQDNYAFESQKRTAEAQKNGYFKDEITPVEVKIRRNTIVFDTDEYPKNDSTLNSLSALRPVFKPNGGVVTAGNASGINDGAAAVLLMNGEECKKRGCTPLAKIVAHAECGVDPKIMGTGPIPAVLKTIEKAGWTMDSVDIFELNEAFAAQSIAVVRDLGLNSDKVNIYGGAIALGHPIGASGARVLVTLVHILLRTGKKRGIASLCVGGGMGIAVAVETL
Hemipter	Acyrthosiphon pisum	ApisSCP2 (type-1)-1	XP_001946100.1	Thiolase_N	Thiolase_C		SCP2	Yes	MSKPKVYVVGVGMTKFEKPGRRDDFDYPQMAVESVTKALQDAKISIQEVDQACVGYVYGDSTCGQRALYEVGMTGIPIYNVNNNCSTGSTALYLGKQIIESQNAQCVLVLGFEKMESGSLSAKFLDRTNPMDKHVTLMGDLVGLDGAPITAQLFGNAALEYMNKNGIKPETLAKIAHKNHKHSVNNPYSQFQKEYTLNEILESPKVFGPLTKLQCCPTSDGSAAAILASEQFVIKNNLQDQAIEIVGMEMATDPPTTFSGQTCVQIVGYDMTKLAADKLFSKTTIKPEDVNVVELHDCFSANELITYEALGLCKPGKAGEFIESGSNTYGGQVVVNPSGGLISKGHPLGATGIAQCSELYWQLLGKAGKRQVPGAKVALQQNIGLGGAVVVALYKQGFP…
Hemipter	Acyrthosiphon pisum	ApisT2	XP_001947313.2	Thiolase_N	Thiolase_C			Yes	MMRFKTGKCLIKTYTQRSLSTTSNMRDVFIVSATRTPIGSFGGSLKSLSATKLGAIAIQAAVERSGISKDEIQEVFMGNVCQGGVGQAPARQAAIFAGLPKSTICTTINKVCASGMKSIMLASQSLICGHQQIVVAGGMESMSNVPFYLARGETKYGGVNLSDGIVFDGLTDVYNKVHMGSCAENTAKQCGISRIQQDDFALSSYKKSADAWKQGHFAQEIVPVNVPQKRGKPDIVVSEDEEFKRIDFEKFKKLNTVFQKENGTVTAGNASTINDGAAALVLTNENVVKELNLKPLARVVAFQDGATDPIDFPIAPAFAIPKLLSKSGISKDDIALWEINEAFSVVVLANIMKLNLDPSKINVHGGAVSLGHPIGMSGARIVVHLAYALKPGQKGVASI…
Hemipter	Acyrthosiphon pisum	ApisT1	XP_001950874.1	Thiolase_N	Thiolase_C			Yes	MALAKGVFIVAAKRTPFGSYGGKFVKTSSTELQIVAAKAALAAGNVDPKIVDSVIIGNVLMNSSSDGAFLPRHVLLHCGIPLDRHALGVNRLCGSGFQSIVNGAQSIMCGESNVVLTGGVDSMSQSPHVVRNARFGIPLGASYVFEDSLWTGLTDTYCKLPMALTAEKLAEVYKITRQGVDEFALRSQTLWKKAQDNNVFSAELAPVTIKVKRADVVVDVDEHPKPKTTLETLGKLPTVFKKDGVVTAGSASGICDGAGAVILASEEALKKHSLTPLARLVGYSVVGVDPSIMGIGPAPSISKLLSLSGKTLNDIDLVEINEAFGAQTLACQKELKLDIEKLNVNGGAIAIGHPLAASGARITSHLVHELIRKNLKYGIGSACIGGGQGIALLVEKV
Hemipter	Acyrthosiphon pisum	ApisCT-5	XP_001951861.2	Thiolase_N	Thiolase_C			Yes	MADEVYIVSAVRTPIGSFGGSLSSLKAHQLGSIVISEALKRANVNSNEVSEVILGQTLTAGQGQNPARQASINAGIPITVPAHGINLLCGSGLKSVVHGYQSIKCGDSSIVIAGGQESMSNAPHVVNIRSGVKMGNTELIDTMLYDGLTDAFNNIHMGITAENIAEQYNISRELQDNYAFESQKRTAEAQKNGYFKDEITPVEVKIRQNTIVFDTDEYPRNDTTLNSLSALRPAFKPNGGVVTVGNASGRNDGAAVVLLMNGEECKKRGCTPMAKIVAHAVCGLDPKIMGMGPVPAVFKTIEKAGWTMDSVDIFELNEAYAAHSIAVERDLGISSEKVNINGGAISLGHPIGASGARVLVTLVHILLRTGKKRGIASLCIGGGMGIAIAVETL
Hemipter	Acyrthosiphon pisum	ApisSCP2 (type-1)-2	XP_003248947.1		Thiolase_C			No	YSQFQKEYTLNEILESPKVFGPLTKLQCCPTSDGSAAAILASEQFVIKNNLQDQAIEIVGMEMATDPPTTFSGQTCVQIVGYDMTKLAADKLFSKTTIKPEDVNVVELHDCFSANELITYEALGLCKPGKAGEFIESGSNTYGGQVVVNPSGGLISKGHPLGATGNYFLTI
Hemipter	Acyrthosiphon pisum	ApisCT-4	XP_008180557.1	Thiolase_N	Thiolase_C			Yes	MLQSVRQIWTSPSFSACLTTSVSKKKIAKKRVPGSFGGSLSSLKAHQLGSIVISEVLKRANVNSNEVSEVILGQTLTAGQGQNPARQASINAGIPITVPAHGINLLCGSGLKAVVHGYQSIKCGDSSIVIAGGQESMSNAPHVVNLRSGIKMGNTELIDTMLYDGLTDAFNNIHMGITAENIAEQYNISRELQDNYAFESQKRTAEAQKNGYFKDEIAPVEVKMRQNTIVFDTDEYPRNDITLNSLSALKPAFKPNGGVVTVGNASGRNDGAAVVLLMNGEECKKRGCTPMAKIVAHAVCGLDPKIMGMGPVPAVFKTIEKAGWTMDSVDIFELNEAYAAHSIAVERDLGITSEKVNVNGGAISLGHPIGASGARVLVTLVHILLRTGKKRGIASLCIG…
Hemipter	Acyrthosiphon pisum	ApisCT-3	XP_008184578.1	Thiolase_N	Thiolase_C			Yes	MANEVYIVSAVRTPIGSFGGSLSFLKAHQLGCIVISDVLKRANVNANEVSEVILGQALTAGQGQNPARQASINAGIPITVPAHVINMLCGSGLKAVVCGYQAIKCGDSSIVISGGQESMSNSPHVVNIRSGIKMGNAELTDTMLCDGLIDAFDNIHMGMTAENIAEEYDISRELQDSYALESQKRTAEAQKNGYFTDEITPVELKVRRNTIIFDTDEYPKNDTTLYSLAALKPVFKLNGGVVTAGNASGINDGAAVVLLMNEEECKKRGCIPLAKIVAHAECGVDPKIMGTGPIPAVLKTIEKAGWTMDSVDIFELNEAFAAQSIAVVRDLGLNPDRVNINGGAIALGHPIGASGARVLVTLVHVLLRTGKKRGIASLCVGGGMGIAVAIETV
Hemipter	Acyrthosiphon pisum	ApisCT-7	XP_008188721.1	Thiolase_N	Thiolase_C			No	MIKFANYKKLYLIPKAQGLGLSKKLMETALSFAFEHYEQCYLETMHELKAACILYEKFGFTLLNEPLPATKAGKFNEEIVPLEDVNGETITSDEINQTESTIEDLATLKTIFKEDGTVTAGNASALSDGGSALILMSESYAKEHGYTILATVGQHAEIGCDPLYMGYAPFYAVESLLNKTGKTIQDIDLVEMTEAFSAQSIPVKKNLNIPDEKFNIYGGAIALGHPLGSTGSRLVTTLAHALKQEDKQTGIATACIGGGLGIALMIEKGVGL
Hemipter	Acyrthosiphon pisum	ApisCT-1	XP_016655813.1	Thiolase_N	Thiolase_C			No	MSATYIHLPGSFGGSLSSLKAHQLGCKVISEVLKVAKVNANEVSEVILGQYFNEECKKRGCTPLAKFLAHAECGVDPKIMGTGPIPTVLKTVKLIAVVCDLGSNSDKVNINGRAIALGHPIGASGARVLVTLVHVLLRTGKNEALTASNKRFFSTLKRVKSYLRLTMGDNKLSDLMVIATEKEEADTLDLNEAVDSFAKLKSRRFPLL
Hemipter	Cimex lectularius	ClecT2	XP_014241503.1	Thiolase_N	Thiolase_C			Yes	MATGGLLSKTKVALRPYLRAYSTGVNEVFIVSGARTPMGSFRSTLSSLPATKLGAVAIEGAVERAGIPKECVDEVFMGHVCQGGTGQAPARQSSLFAGLNESVICTTVNKVCSSGMKAVMLGAQSLMLSHQRVIIAGGMESMSNTPYYMTRGDTPYGSVQLQDAILVDGLMDVYNKFHMGNCAENTAMVQKISREEQDNFAMNSYKRSAEAVKSGVLAQEIVPVNIPQKKGKPDVTVSEDEEYKRVNFDKFGTLATVFKKEGGTVTAGNASTLNDGGAAMVLMSEQAVKEFGVKPLARIVGFADGATKPIDFPIAPAFAIPKLLKNTGVNKDDVALWEINEAFSVVVVANMKLLDLDPSKVNVHGGAVSLGHPIGMSGARIVLHLCYALKPGQKGVASI…
Hemipter	Cimex lectularius	ClecTFE-2	XP_014241792.1	Thiolase_N	Thiolase_C			Yes	MSLLLKTVITPKIGFGAIRCISTSLVNATPRKSLKDKTGKNIVFVDGVRTPFLLSGTDYSKLMPHQLAGHALMSLMKKTKVPKEMVEYIIYGTVIQEVKTSNIGRDAALTAGFSDKTPAHTVTMACISSNQGITSGIGMIAAGAHEIVVAGGVETMSDVPIRHSRKMRALMLKANKAKTPMQKLQLLSSLRPDFFVPELPFRDEFNELPDLEEIDQEVVLPAVAEFSSGETMGHSADRLAAAFKVSRNEQDEYALRSHTLAEEATNKGFLTDIVPFKVPGSDKVVERDNGIRVASPAKLAQLNPAFIKPHGTVTAANASFLTDGASACLIMTEEKAKQLGLKPKAYLRDFVYVSQDPKDQLLLGPAYATPKVLEKAGLSVSDIDAWEFHEAFAGQILAN…
Hemipter	Cimex lectularius	ClecTFE-1	XP_014241793.1	Thiolase_N	Thiolase_C			Yes	MSLLLKTVITPKIGFGAIRCISTSLVNATPRKSLKDKTGKNIVFVDGVRTPFLLSGTDYSKLMPHQLAGHALMSLMKKTKVPKEMVEYIIYGTVIQEVKTSNIGRDAALTAGFSDKTPAHTVTMACISSNQGITSGIGMIAAGAHEIVVAGGVETMSDVPIRHSRKMRALMLKANKAKTPMQKLQLLSSLRPDFFVPELPAVAEFSSGETMGHSADRLAAAFKVSRNEQDEYALRSHTLAEEATNKGFLTDIVPFKVPGSDKVVERDNGIRVASPAKLAQLNPAFIKPHGTVTAANASFLTDGASACLIMTEEKAKQLGLKPKAYLRDFVYVSQDPKDQLLLGPAYATPKVLEKAGLSVSDIDAWEFHEAFAGQILANLKAMDSDWFAQTYMGRQSKVG…
Hemipter	Cimex lectularius	ClecT1	XP_014243498.1	Thiolase_N	Thiolase_C			Yes	MAAFTKGVFIVAAKRTPFGTYGGYFVKKSACDLQEVAAKAALASGNVPPEKVDSVVIGNVLANTSSDSIFMPRHVLLRCNIPLERPALGINRLCGSGFQAIVNGAQNILCGDSQVVLTGGTDNMSQSPYAVRNIRFGAPLGSKIEFEDTLWVGLTDTYCNLPMGLTAEKLASKYKIERAEVDEYAFRSQTLWKKAHDGGFFKEELAPVTVNIKKKDVVVDTDEHPKQQSTLENFKKLPPVFKKDGVVTAGSASGVCDGAGAVVLASEEAVKANNFTPLARLVGYCVVGVEPSIMGIGPAPAITQLLKLVGKSLKDIDLVEINEAFGAQTLACAKELDLDMNKLNVNGGAIALGHPLAASGSRITAHLVHELRRRKAKLGIGSACIGGGQGIALLVESV
Hemipter	Cimex lectularius	ClecCT-1	XP_014251433.1	Thiolase_N	Thiolase_C			Yes	MSEPIVIVSAARTPIGSLNGSLSSLSASALGQAVIMECIKRAKVDPADVSEVIMGQTLTAGGGQNPARQASMNSGIPYTVPAFTVNQLCGSGLKAIFLGYQSIQTGDSKIVVCGGQESMSQAPHYVHIRSSVRMGNITLTDSMLNDGLTDAFDNVHMGITAENIASEHGISRAEQDKFSTASQKKAEEALKDGHFRDEIVKIEIKTRKGVEVVDSDEFPRPGTTEEKLAALKPVFKKDGTVTAGNAAGINDGAAAVLLMSLNEAKKYGCTPMAKILAFAQVGIDPKFMGLGPINAIKKLLEKVGWEVDDVDLFELNEAFAAQSIAVIQNLGIKPSKVNVSGGAIALGHPIGASGARILITLLYALRRTNSKRGVAALCIGGGMGIAVAVELMS
Hemipter	Cimex lectularius	ClecSCP2 (type-1)	XP_014256751.1	Thiolase_N	Thiolase_C		SCP2	Yes	MLTPIKVYVVGVGMTKFYKPGKTDRDYPDLAKEAVLKALDDAGVDISEVKSSCVGYVYGDSTSGQRALYEVGMTGIPIYNVNNNCSTGSTALMMAKQIVETGQADCALALGFEKMEPGSLTSKFMDRTNPMDKHVEALADIAGLDASPITAQLFGNAGLEHMEKYGTKPEHLAKIAYKNHKHSTNNPYSQFQTEYSLDDIMKSPTVFGPLTKLQCCPTSDGAAAAVLCNEDFVIRHGLQDKAVEIVGMEMVTDLPSTFQDKSCMKIVGYDMTKTAAEKLFTKSGFSPKDVDVVELHDCFSANELITYEALGLCPPGKASEFIDSGNNTYGGRHVVNPSGGLISKGHPLGATGLAQCAELCWQLRGESGPRQVSNAKLALQHNIGLGGAVVVALYRLGFP…
Hemipter	Cimex lectularius	ClecTFEL (type-1)	XP_014257604.1	Thiolase_N	Thiolase_C			Yes	MRDAYIVAYGRSAAGKAKNGAMAHERPDEVAAKVLKGVLERVGGSFEPSMVEDVIVGNSFPEGLQGQNIARTIALLAGMPNEVPGQTVNRYCSSGLQTIAHAANQIIADQADVLVAGGIELMSAVPMGGNEPTNNPILQDEDSGVSYPMGLTAEMVAETYNVSREDQDAYAVQSHQRAAAAQQSGKFEDEIIPIEVNKVTYDQNGPVISKEVFKDDELIRPDTNKEALAKLRTVFKADGTVTAGQSAPLTDGSGFVVVMSGEKVKELGVKPIARFVGFKAVGVDPKLMGIGPAYAIPEVLKQADLDVSDIDLVELNEAFASQTLASMREVGLETDKTNVNGGAIALGHPLGATGAMLVGRLLSEMKKRPDTKYGMVTMCIGVGMGAAGIFEYIR
Hemipter	Cimex lectularius	ClecCT-2	XP_014257759.1	Thiolase_N	Thiolase_C			Yes	MNKVAIVSAKRTPIGRFRGKLSKYSAVELGTKTLEAAMKAINIAPQRVEQVIYGNVLQSGSGQNPARQIAIHAGVPNTTPAMTINEVCGSGLKSIILGKQLIQLGEAKVVAVGGVESMTNAPKLVFNDDEAPVDSFMHDGLTDAFLNVPMGITAEKIAEKYNVSREAQDYFANESQQKAQQATEVGKFNNEIIPLEDVNGEMMTTDEGIRGNSSVEKLSTLKTIFKEDGTVTGGNASSINDGASTIILMDAEYAKQEGYEILAIVGEHAEIGCDPEYMGYAPYHAVTKLLDKTDKVIDDFDVIEMTEAFASQSIPVRDNLGISEDKLNLYGGAIALGHPIGASGTRLVTTLVNILAQEEKQSGIATACIGGGLGIAIQIEKENN
Hemipter	Halyomorpha halys	HhalT2	XP_014275331.1	Thiolase_N	Thiolase_C			Yes	MANRFIKIVPLTASVRHHSTSNLNEVFIVSGARTPIGSFRSSLSSVSAPKLASVAIQGAIKRAGIQNDNIDEVFIGNVGQAGVGQAPARQAALFAGLPESVICTTVNKVCASGMKSVMLASQSLMCGHQQVIVAGGMESMSNVPYYMSRGDTPYGGVHLTDGIVYDTLTDVYNKFHMGNCAENTAKVQKITREQQDDFALLSYKRSAEAVKAGLLAPEIVPVSVPQKRGKPDVVVNEDEEFKKFNAEKFRKLATVFQREGGTVTAGNASTLNDGAAAMVLMSAEAVKHFNAKPLARVVAFADGATKPIDFPIAPAVATPKLLKIAGVKKEDVSLWEINEAFSVVVLANIKLLDIDPTKVNVHGGAVSLGHPVGMSGARIVLHLAYALKPGQKGVASICN…
Hemipter	Halyomorpha halys	HhalCT	XP_014277769.1	Thiolase_N	Thiolase_C			Yes	MSDPTVVIVEAVRTPIGCISGSLSSVKSHELGTAVIKELLLRTKVPPSEISEVIIGQVLTAGVGQNPAKQSAMNAGLPITVPAYTINLLCGSGLKSVWLGYQSIKTDDANIVICGGQESMSLAPHCVLMRKPLKMGNTPLVCTLTTDGLTDAFHSIHMGVTAENVAQDFKLTREEQDLFAVKSQNKTEIAQKQGYFDKEIVSITVKDRKGDIIVSKDEFPAHGTTYEGLQRLRPAFAKDGTVTAGNASGMNDGAAGVILMSLDEARKKNLTPKVKIVGFAQGGLEPRVMGLGPIPAVKNLLKKISWSIEDVDLFELNEAFSAQSIAVIRELGIDEEKVNINGGAISLGHPLGASGTRVLVTLIHALERTGKSKGIAALCIGGGMGIAIAVERI
Hemipter	Halyomorpha halys	HhalT1	XP_014279139.1	Thiolase_N	Thiolase_C			Yes	MATLAKGVFVVAAKRTPFGTYGGAFAKTSALELQEVAAKAAIAAGNIAPEKIDSVVIGHVMANTSSDGILLPRHVLLRSGIPLDKPALGVNRLCGSGFQSVVTGAQSILVGESEIVLTGGVDNMSQAPYAVRNVRFGAPPLGMKINFEDTLWEGLTDTHCKLAMGQTAENLAGKYKIPRDEVDEFGLRSQQLWKKAHDEGRFKEELAPVTVTIKRKQVQVEFDEHPRPQTTIEGLKKLQPVFKKDGVVTAGTSSGICDGAGAVILASEKAVKEHNLKPLARLVAGTVVGVDPSIMGIGPAPAITNLLKVAGKNLNDIDIIEINEAFGAQTLACAKELKLDLNKLNPDGGAIALGHPLGASGARITAHLVHELRRRKAKYGIGSACIGGGQGIAILLESC
Hemipter	Halyomorpha halys	HhalSCP2 (type-1)	XP_014282388.1	Thiolase_N	Thiolase_C		SCP2	Yes	MALPKIKVYVIGVGMTKFYKPGNDDIDYPQLATEAVTKALNDACVTVNEIKSSCVGYVYGDSTCGQRALYEVGMTGIPIYNVNNNCSTGSTALMMAKQIVETGQADCVLALGFEKMERGSLTSKFLDRTNPMDKHVGAMAELVEIDGSPITAQLFGNAGKEHMMKYGTTAEHLAKIALKNHKHSKNNPYSQFQEEYTLEEILKSPKVFGPLTKLQCCPTSDGSAAAVLANEEFVIRHGLQDKAVEIVGMEMVTDLPSTFEGKSCIKIVGYDMTKTAADKLFKKTGYRPSDIDVVELHDCFSANELITYEALGLCPPGKASEFIDSGNNTYGGRHVVNPSGGLISKGHPLGATGIAQCAELCWQLRGDAGARQVKDAKLALQHNIGLGGAVVVALYRLGF…
Hemipter	Halyomorpha halys	HhalTFE	XP_014294739.1	Thiolase_N	Thiolase_C			Yes	MAALLVNNFARSSLPQAINASRCISTAPTVLSPRKSIKDRTGKNIVFVDGVRTPFLLSGTDYAKMMPHEVARHSLMGLLNKTKLPKELVDYIIYGTVIQEVKTSNIAREAALTAGFSDKTPAHTVTMACISSNQGITTGIGMIAAGAYEIIVAGGVEMMSDVPIRHSRKMRALMLRANKAKTPLQKLQLLASIRPDYFVPELPAVSEFSSGETMGHSADRLAASFKVSREEQDKYALRSHSLANEAFNKGYMTDIVPVKVSGSDKIVEKDNGIRVSTPEAIGKLKPAFIKPHGTVTAANSSFLTDGASACLIMSEEKAKQLGLKPKCYLRDFIYVSQDPKDQLLLGPTYATPKVLERAGLQMNDIDVWEFHEAFAGQILANFRAMDSDWFAQNYMGRSS…
Hymenoptera	Bombus impatiens	BimpTFE	XP_003488611.1	Thiolase_N	Thiolase_C			Yes	MHSLAKNSSLMKRGFPKYGSAVNYLKTNKFYATKSNHAAKNIVYIDGVRTPFLQSGTSYKNLMAYDLARQSLVALQNKIKFPREIVEYIVYGTVMQEIRTSNIAREAALAAGYSDRTPAHTVTMACISSNQALTTGMGLIACGVYEVIVAGGVEFMSDIPIRHSRRMRSLMLQANKAKSIGQKLQLLTSIRPSYFVPDLPAVAEFSSNETMGHSGDRLAAAFGISRKEQDEYALRSHTLAAKAQQQGHLTDVVPYKVPNVSEVVNKDNGIRVSTPEQLEKLKPAFVKPYGGVTAANASFLTDGASAALIMTEEKALQLGLTPKAYLRNFTYVSQDPVDQLLLGPTYVIPQILQKAKLNVKDVGVWEIHEAFAGQILANLKALDSDWFAQNYLGRSSKVG…
Hymenoptera	Bombus impatiens	BimpT2-2	XP_003492057.1	Thiolase_N	Thiolase_C			Yes	MLLLKNINKIPLMTLRSYSSKVKLNDVVIVSATRTPMGSFLGGLSSLPAPKLGAITIKAAIERAGISKDKVTEVYMGNVCQASLGQAPARQATLFAGLPKSTICTTVNKVCASGMKSIMLASQSLQCGHQEIVLAGGMESMSNVPFYLPRGEIKYGGIKLEDGIVFDGLTDVYNKFHMGNCAENTAKKLNITRDEQDRYAINSYKRSATAYANKIFQDELVPVPVPQKRGNPDIVFNEDEEYKKVNFDKFGKLNTVFQKENGTVTAGNASTLNDGAAALILTTTVVAQKMNLKPLARIIAFQDAATDPIDFPTAPSFGISKLLEKTGLNKNDIALWEINEAFSVVVIANQKLLDLDPNTVNIHGGAVSLGHPIGMSGARLVVHLVHALKAGEKGIASIC…
Hymenoptera	Bombus impatiens	BimpSCP2 (type-1)-2	XP_012237327.1	Thiolase_N	Thiolase_C	ketoacyl-synt	SCP2	Yes	MSQRTKVYIIGVGMTKFEKPGKRTDFDYPVMVKEAVTKALQDAKVSYDNVKAACVGYVYGDSACGQRALYQMGFTGCPIYNVNNNCATGSTALMMAKQFIESGSSDCVLALGFEKMETGSVMPKYMDRTNPLDKHVELMVHIAGINESPVTAQLFGNAGLEHMKKYGTKLEHFAKIACKNHLHSTNNPYSQFQERYTLDEVMKSPQVFGPLTKLQCCPTSDGAAAVVVANEDFVRKRGLESQAVEIVAMEMVSDLASTFTEKSSIKLVGYDMTKRAAEKVFTQSSYKPSDVDVIELHDCFSTNELITYEALGLCPPGDGGKLVDTGDNTYRGKYVINPSGGLISKGHPLGATGLAQCAELCWQLRGEAGKRQVPNAKLALQHNIGLGGVVVVALYRMGF…
Hymenoptera	Bombus impatiens	BimpSCP2 (type-1)-1	XP_012237334.1	Thiolase_N	Thiolase_C	ketoacyl-synt	SCP2	Yes	MSQRTKVYIIGVGMTKFEKPGKRTDFDYPVMVKEAVTKALQDAKVSYDNVKAACVGYVYGDSACGQRALYQMGFTGCPIYNVNNNCATGSTALMMAKQFIESGSSDCVLALGFEKMETGSVMPKYMDRTNPLDKHVELMVHIAGINESPVTAQLFGNAGLEHMKKYGTKLEHFAKIACKNHLHSTNNPYSQFQERYTLDEVMKSPQVFGPLTKLQCCPTSDGAAAVVVANEDFVRKRGLESQAVEIVAMEMVSDLASTFTEKSSIKLVGYDMTKRAAEKVFTQSSYKPSDVDVIELHDCFSTNELITYEALGLCPPGDGGKLVDTGDNTYRGKYVINPSGGLISKGHPLGATGLAQCAELCWQLRGEAGKRQVPNAKLALQHNIGLGGVVVVALYRMGF…
Hymenoptera	Bombus impatiens	BimpT1-1	XP_012239262.1	Thiolase_N	Thiolase_C			Yes	MTATFIILKCVCIFIVAAKRTPFGTMGGVFSNKSATDLSVVAAKSALQSAKLNPDKIDSVVFGHVLAVSSADGGFLARHVALKSGIPLEKPAFSVNRLCGSGFQSIVNGAQDILTGQSKIVLTGGTDNMSQIPFVVRNVRFGTTLGQKYEFEDALWLGLFDTYCNLPMGITAEKLGAQYNLNRQEVDEFALRSQQLWKAANDAGRFKEELAPVTITVKKQNVVVSTDEHPRPQTTSQSLAALPPVFQKDGLVTAGSASGVCDGAGAIILASEEAVKTEQLTPLARLIGYSIVGVEPSIMGIGPAPAIKQLLKVTDKNLNDVELVEINEAFGAQTLACARELDLDINKLNVDGGAIALGHPLAASGSRITAHLIHELRRRKSGKLGIGSACIGGGQGIAV…
Hymenoptera	Bombus impatiens	BimpT1-2	XP_012239263.1	Thiolase_N	Thiolase_C			Yes	MSVATKGIFIVAAKRTPFGTMGGVFSNKSATDLSVVAAKSALQSAKLNPDKIDSVVFGHVLAVSSADGGFLARHVALKSGIPLEKPAFSVNRLCGSGFQSIVNGAQDILTGQSKIVLTGGTDNMSQIPFVVRNVRFGTTLGQKYEFEDALWLGLFDTYCNLPMGITAEKLGAQYNLNRQEVDEFALRSQQLWKAANDAGRFKEELAPVTITVKKQNVVVSTDEHPRPQTTSQSLAALPPVFQKDGLVTAGSASGVCDGAGAIILASEEAVKTEQLTPLARLIGYSIVGVEPSIMGIGPAPAIKQLLKVTDKNLNDVELVEINEAFGAQTLACARELDLDINKLNVDGGAIALGHPLAASGSRITAHLIHELRRRKSGKLGIGSACIGGGQGIAVMVEAL
Hymenoptera	Bombus impatiens	BimpT2-1	XP_012244886.1	Thiolase_N	Thiolase_C			Yes	MLLLKNINKIPLMTLRSYSSKVKLNDVVIVSATRTPMGSFLGGLSSLPAPKLGAITIKAAIERAGISKDKVTEVYMGNVCQASLGQAPARQATLFAGLPKSTICTTVNKVCASGMKSIMLASQSLQCGHQEIVLAGGMESMSNVPFYLPRGEIKYGGIKLEDGIVFDGLTDVYNKFHMGNCAENTAKKLNITRDEQDRYAINSYKRSATAYANKIFQDELVPVPVPQKRGNPDIVFNEDEEYKKVNFDKFGKLNTVFQKENGTVTAGNASTLNDGAAALILTTTVVAQKMNLKPLARIIAFQDAATDPIDFPTAPSFGISKLLEKTGLNKNDIALWEINEAFSVVVIANQKLLDLDPNTVNIHGGAVSLGHPIGMSGARLVVHLVHALKAGEKGIASIC…
Hymenoptera	Bombus impatiens	BimpCT	XP_012248951.1	Thiolase_N	Thiolase_C			Yes	MSNSDVVIISAVRTPIGSFCGSLSSLKASDLGSIVIKESLERAHIKPVDVSEVILGQVLTAGQGQNPARQAAMKAGLPISVPAYLINMLCGSGLKAILNGYLSIKAGENQIVVAGGQESMSQSCHALYLRKGVKLGDCNLIDTLLIDGLIDAFHGIHMGVTAENISKDYTVSRKEQDEYAAKSQQKVEAAITAGYFSKEIIPITVPTRKEPIIVDKDEYPKFGTTVESLQKLKPAFLEAKGTVTAGNASGINDGAAAVVLMSADTAIQKGLSPLAKIVAVAEAGVEPRVMGIGPVPAVELVLQKAKWTKEEVDLYELNEAFAAQAIACVKTLGLNPNKVNINGGAIALGHPIGASGARVLVTLLHSLERIGGNKGVAALCIGGGMGIAIAVQRK
Hymenoptera	Diachasma alloeum	DallT2-2	XP_015112091.1	Thiolase_N	Thiolase_C			Yes	MQLISKAAKTCLGRCRSYSTRANLNEVVIVSATRTPIGSFLGSLSSLSATKLGAVAIQGAIERAGIAKDKINEVYMGNVCQAGLGQAPARQSTIFAGLPKSTICTTINKVCASGMKSVMLASQSLQCGHQEVIVAGGMESMSNVPYYMRRGVTPYGGINLEDGIVVDGLTDVYNKFHMGNCAENTAKKHQITREQQDEFALSSYKRSAAAWENKAFQDEIVPVSVPLKKGKPDLVVSEDEEYKRVNFDKFSGLKTVFQKENGTVTAGNASTLNDGAAALILTTAEVAQRMNLKPLARVVGFQDAETDPIDFPIAPALAIPSLLQKTQVNKDDVALWEINEAFSVVVVANQKILNLDPSKVNVHGGAVSLGHPIGMSGARIVVHLVHALKPGQKGVASIC…
Hymenoptera	Diachasma alloeum	DallT2-1	XP_015112092.1	Thiolase_N	Thiolase_C			Yes	MQLISKAAKTCLGRCRSYSTRANLNEVVIVSATRTPIGSFLGSLSSLSATKLGAVAIQGAIERAGIAKDKINEVYMGNVCQAGLGQAPARQSTIFAGLPKSTICTTINKVCASGMKSVMLASQSLQCGHQEVIVAGGMESMSNVPYYMRRGVTPYGGINLEDGIVVDGLTDVYNKFHMGNCAENTAKKHQITREQQDEFALSSYKRSAAAWENKAFQDEIVPVSVPLKKGKPDLVVSEDEEYKRVNFDKFSGLKTVFQKENGTVTAGNASTLNDGAAALILTTAEVAQRMNLKPLARVVGFQDAETDPIDFPIAPALAIPSLLQKTQVNKDDVALWEINEAFSVVVVANQKILNLDPSKVNVHGGAVSLGHPIGMSGARIVVHLVHALKPGQKGVASIC…
Hymenoptera	Diachasma alloeum	DallT2-3	XP_015112094.1	Thiolase_N	Thiolase_C			Yes	MQLISKAAKTCLGRCRSYSTRANLNEVVIVSATRTPIGSFLGSLSSLSATKLGAVAIQGAIERAGIAKDKINEVYMGNVCQAGLGQAPARQSTIFAGLPKSTICTTINKVCASGMKSVMLASQSLQCGHQEVIVAGGMESMSNVPYYMRRGVTPYGGINLEDGIVVDGLTDVYNKFHMGNCAENTAKKHQITREQQDEFALSSYKRSAAAWENKAFQDEIVPVSVPLKKGKPDLVVSEDEEYKRVNFDKFSGLKTVFQKENGTVTAGNASTLNDGAAALILTTAEVAQRMNLKPLARVVGFQDAETDPIDFPIAPALAIPSLLQKTQVNKDDVALWEINEAFSVVVVANQKILNLDPSKVNVHGGAVSLGHPIGMSGARIVVHLVHALKPGQKGVASIC…
Hymenoptera	Diachasma alloeum	DallSCP2 (type-1)	XP_015112131.1	Thiolase_N	Thiolase_C		SCP2	Yes	MVRREAVYVVGVGMTKFEKPGKRDDFDYPQMAKEAVTKALKDARIPYDEIKAACVGYVYGDSSCGQRALYEVGLSGCPVYNVNNNCATGSTALIMAKQIIETGKADCALALGFEKMEQGSLSAKFPERPNPLEKHVTLMAEIAGLSESPITAQLFGNAAIEHMQKYGTTPDHFAKIAFKNHLHSVNNPYSQFQEKYSLEQIKNSPKIFGPLTKLQCCPTSDGSAAVILANEDFVRRHNLQGQAVEILAMEMTSDTASTFSERSCIKVVGYDVTKNAADKVFASVPYSPTDVDVVELHDCFSANELITYEALGLCPPGKAGELIDSGNTTYGGKYVINPSGGLISKGHPLGATGLAQCAELCWQLRGQAGKRQVPGAKLALQHNIGLGSAVVVALYKLGF…
Hymenoptera	Diachasma alloeum	DallTFE	XP_015114006.1	Thiolase_N	Thiolase_C	ketoacyl-synt		Yes	MTILRVRNALRLDHNVLLPKISYSWATTSNACRNYATRGDSPASKNIVYVDGVRTPFLMSGTDYSQLMPHELATHSLVALQRKTKIPKEIIDYIVYGTVMQEVKTSNIGREAALAAGYSERTPAHTVTMACISSNVALTTGMGLIASGAYDVVVAGGVEFMSDIPIRHSRPMRNLMVKASKAKSLGQTLSLLASIRPKHFVPDLPAVAEFSSGETMGHSGDRLASAFGISRAEQDEYALRSHTLAQKAQQDGNLSDLVPFKVPNVAKAVDRDNGIRVSSPENLAKLKPAFVKPYGTVTAANASYLTDGASAGLIMSEEKAKQLGLRPKAYMRQFTYVSQDPVDQLLLGPAYAIPKVLNLAKLSLNDIGVWEVHEAFAAQILANLKAMDSEYFCQEYLKR…
Hymenoptera	Diachasma alloeum	DallCT-2	XP_015120893.1	Thiolase_N	Thiolase_C			Yes	MSNREVVIVSAVRTPIGSFCGSLSSLKASDLGSIVIKESLERATLKPCHVSEVVLGQVLTAGQGQNPARQAAIKAGLPTSVPAYVINMICGSGLKAVTNAYLAIKSGEQEVVVAGGQESMSQAPHAINMRNGVKMGDGALADTMILDGLTDAFSSVHMGVTAENIAKKFEIDRKEQDEYAVKSQQRAGAAIAAGYFKKEIVPVTIPSRKEPIVVSTDEFPKPATTVETLGKLRTIFSKTEGTVTAGNASGINDGAAAVVLMSAESAAARGIPALAKIVAIAETGIEPEIMGMGPVSAVELVLKKANWTKDEVDLYELNEAFASQALACLKELGLNSEKVNVNGGAIALGHPIGASGARILVTLIHLLERTGGKKGVASLCIGGGMGIALAIERQ
Hymenoptera	Diachasma alloeum	DallCT-1	XP_015125538.1	Thiolase_N	Thiolase_C	ketoacyl-synt		Yes	MLGNVLSAGLGQNPAHQAGQAAGLGIETPAFTVSKVCGSGLKAVALGAQSIVAGDNQVCIAGGMENMSAAPYLLEKARQGYRMGDGKLIDSMIKDGLWCAFNDYHMGITAENIAKQYGFTREDQDAVAFASQQKAAAAQASGRFEAEITPIALRVKKETRIFNQDEFVRADTTLDSLGKLRPAFLPDGTVTAGNASGINDAAATLVLMRESEASQQGITPLARIRSWASAGVPSEVMGLGPIPATQKALLKAGLTIQDIDLIEANEAFAAQFLAVQRDLGLDPEKVNVNGGAIALGHPIGASGVRILVTLIHALRSYDKTLGLATLCIGGGQGIALIVERL
Hymenoptera	Diachasma alloeum	DallT1	XP_015127780.1	Thiolase_N	Thiolase_C			Yes	MSVATKGIYFVAAKRTPFGKMGGVFVNKSATDLSTVAATSAIKASGLKPEQIDHVIFGNVLIMTTSDGALLPRHASLKSGIPMEKPALGVNRLCGSGFQSIVNGAQSILSEESSIVLAGGAENMSQAPFVVRNIRFGTALGQKYEFEDSLWLGLLDTYCGLPMGMTAEKLGAKYGITREEVDKFALRSHQNWKAANDNGYFKAEMAPVSVKTRKQEVEVTVDEHARPQVKIEDFAKLPSIFQKDGLVTAGTASGVCDGAGAVILASEDAVKREGLKPLARLAGYATVGVDPSIMGIGPAPAIKNLLKKTGKSLNDIDLVEINEAFGAQTLACAKDLNLDINKLNVNGGAIALGHPLGASGTRITTHLIHELRRRSGKFGIGSACIGGGQGIALLIESM
Isoptera	Zootermopsis nevadensis	ZnevT2	KDR09162.1	Thiolase_N	Thiolase_C			Yes	MACLGFRSLMHVHHYSSGVRLNDVVIASGVRTPIGSFGGSLSSVSAPRLAAVAIQGAIEKAGIPKEEVKEVLMGNVLQANVGQAPARQAALFAGLPRSTICATINKVCASGMKSVMLGSQALMCGLQDVVLAGGMESMSNVPFYMARGETSYGGVNLSDGIVHDGLTDVYNSIHMGNCAENTAKKLNITRDEQDEFAISSYTRSAQAYKDGAFTDELVPVSVKQKKGKPDVVVTEDEEYKRVSLDKFKKLSTVFQKENGTITAGNASTLNDAAAALVLMTTQAAERLGCKPLARVLGFQDAATEPIDFPLAPVLAVPKLLENCGVKKDDISLWEVNEAFSVVVLAFLKSLDIDPSKTNVHGGAVSLGHPIGMSGARIVLHLMHALKPGEKGVAAICNGG…
Isoptera	Zootermopsis nevadensis	ZnevCT	KDR12729.1	Thiolase_N	Thiolase_C			Yes	MSDRQVFIVSAVRSPTGAYKGALSSLRAHEIGSIVIKEALIRAKVQPEEVSEVIMGQAVTAGQGQNPARQASVGAGIPVNVPAYLVNMLCGSGIKTVYLGTQSIMNLDSDIVVCGGQEVMSQGHHTIFMRQGTNGHQQLTDSVVHDVLTDAFVGVLMGNTAENVAKKYEISRKDQDKFAAECQQRVEHAQKAGYFVKEIVPITVNSKKGSIVVDTDEPPRHGTTVEALQRLKPAFQKDGSGTVTAGNSSTYGDAAAAVVLMGGDVVKSRGVSPIARVVAFSQVGVDPAYMGMGPVAAVTSALKKAGWNKEDVDLFEFNEAFAAQSVAVVRELDINPNKVNICGGAIALGHPIAASGTRILVTLLHALERTGGQRGVASLCVGGGMGVAMCVERC
Isoptera	Zootermopsis nevadensis	ZnevT1	KDR22017.1	Thiolase_N	Thiolase_C			Yes	MAALTKGVFVVAAKRTPFGTYGGMFLKKSITDLQEVANKAAIAAAGLKPDHIDSVVIGNVNACSSSDGAFMPRHSALRAGIPIERPAVAVNRLCGSGFQAIVNGAQNILVGDSRVVLTGGAENMSQSPFVVRDTRFGTVLGTPLQLEDSLWVGLTDTYCKTPMGITAETLAEKYGIPREEVDQFALRSQTLWKKAQDNDYFKEELAPVTIKVKGKEKVVDMDEHPRPQTTLEGLAKLQPVFKKNGVVTAGSSSGICDGAGAVILASENAVHEFGLKPLARLVGYSVVGVEPTVMGIGPAPAIEKLLKVSGKQLSDIDLVEINEAFGAQTLACQKELKLDLQKLNVNGGAIALGHPVGASGARITTHLVHELRRRKGKFGIGSACIGGGQGIAVLLESIQ
Isoptera	Zootermopsis nevadensis	ZnevTFE	KDR24252.1	Thiolase_N	Thiolase_C			Yes	MASYVARNLIKVRSGVNLSHFNYGSIRCLTTTNTAWAPRESKKSVVDKTGKNIVFVDAVRTPFLMSGTDYSKLIANDLARHALLSLLRKTGIPKEIVDYIIYGTVIQEVKTSNIGREASLAAGFSDKTPAHTVTMACISSNQSITTGIGLIAAGAYDVIVAGGVEFMSDVPIRLSRKLRNLLLRSNKAKTLPQKFQLFSSFRPSFLALELPAVAEFSSGETMGHSADRLAAAFSISRKEQDDYALRSHSLAQQAYDKGYLTDIVPIKVPGIANAVTRDNGVRVSSTEQLQKLKPAFIKPHGTVTAGNASFLTDGASACLITTEAKAKELGLKPKAYLRDFVYVSQDPKDQLLLGPTYAVPKVLEKAGLQLSDIDVWEVHEAFAGQILANLKAMDSDFFA…
Lepdoptera	Danaus plexippus	DpleSCP2 (type-1)	DPOGS201015	Thiolase_N	Thiolase_C		SCP2	Yes	MPRKVFVVGVGMTKFVKPNSGMDYPDLGKEAVEAALADARIKYQDVQQAICGYVFGDSTSGQRVLYQIGMTGIPIYNVNNNCSTGSNALFLGKQLVEGGVSDVILALGFEKMTPGALGNGTFSDRTNPLDRHTLKMADMAELTAAPMTAQYFGNAGAEHMKKYGTTEVHIAKIAAKNHRHGAKNPRAQGGREYTVEEVLNSRRIYGPLTKLECCPTSDGAAAAILMSEEAVIRYGLQNKAVEIIGMEMATDTEAVFNENSLMKVAGYDMTGLAAKRLYEKTGISPMQVDVVELHDCFATNELITYEGLQLCGEGEAGKFIDAGDNTYGGRCVVNPSGGLIAKGHPLGATGLAQCAELVWQLRGEAGDRQVPRARIALQHNLGLGGAVVITMYRKGFSSA…
Lepdoptera	Danaus plexippus	DpleT2	DPOGS205286	Thiolase_N	Thiolase_C			Yes	MIILKGSTLIMNSKMHLSRKLLTAMAAYSTKVSLNEVVIASAVRTPIGSFRGSLSSLSATELGAVAVKAAIERAGIPKEEIKEVYMGNVCAAYLGQAPARQAVIFGGMPKSTICTTVNKVCSSGMKSIMLAAQGLQTGAQEVMLAGGMESMSNVPFYLKRGETSYGGMQLVDGIVYDGLTDVYNKFHMGNCAENTAKKLGISRQEQDDYAISSYKRSAAAYESKAFVDELIPVSVPQKRGAPPVLFSEDEEYKKVNFEKFNKLSTVFQKENGTVTAGNASTLNDGAAALVLMTAEAAHRLNVKPLARIIGFADGECDPIDFPIAPAVAIPKLLEKTGVNKDDIALWEINEAFSVVAVANQKMLNLDPSKLNVHGGGVSLGHPIGMSGSRIVVHLCHALK…
Lepdoptera	Danaus plexippus	DpleT1-1	DPOGS206001	Thiolase_N	Thiolase_C			Yes	MAATSTDGIYCARHSSLRAGIPQDRPALAVNRLCGSGFQSIVNSAQDILSGAADVSVAGGVENMSQAPFAVRNVRFGAVLGSSYAFEDTLWAGLTDSFCNMPMGMTAEKLGAQYGITRDEVDNFALKSQQKWKTANDAGVFKAEIEPVTLTIKRKEVKVDTDEHPRPQTTLEGLKKLPPVFKKEGLVTAGTASGISDGAGALVLASEQAAKNLKPLARLVGWSYVGVDPSIMGVGPVPAIENLLKATKLTLKDIDLVEINEAFVAQTLSCAKALKLDLEKLNVNGGATALGHPLAASGSRITAHLVHELRRRGLKRAIGSACIGGGQGIAVMVEAV
Lepdoptera	Danaus plexippus	DpleT1-2	DPOGS206002	Thiolase_N	Thiolase_C			Yes	MAVALNKGIFIVAAKRTPFGKMGGMLKDMRPADLLAGVAKDAFKAGNVSPAAIDTVNIGIVNVLSGSPDGGLSPRHAALKAGVPQEKPALGVNRLCGSGFQAVINSAQDIITGSANVSLAGGTENMSSVPFLVRNVRHGVPLGSNIEFEDTLFRQSLDTYCNHTMPQTAENLADQYNLTRTEVDEFSFQSQRKWKAAQDSGVFKSELSPVTVRVKKQEVTMEVDEHPRPDTSLEALHKLPVLFRKGGLVTAGNSSGVNDGAGALILASEEGLKNNNLKPLVRVLGWSCVGVDPSVMGIGPVPAIQNLLKVANLTLKDIDLVEINEAFAAQTLSCAKALKLDMEKLNVNGGAIAIGHPLAASGARITAHLAHELRRRGLKRGIGSACIGGGQGIALLTPF…
Lepdoptera	Danaus plexippus	DpleTFE	DPOGS216161	Thiolase_N	Thiolase_C	ketoacyl-synt		Yes	MASQVAKSLVKAARPNSTVKFNTACRALSVGAALQQKKSLPDRTGKNVVLVDGVRTPFLVSFTDYSKMMPHELARHSLLGLLQKTGIPKEVVDYIVYGTVIQEVKTSNIGREAALAAGFSDRTPAHTVTMACISSNQAITTGIGMIAAGAYDVIVAGGVEFMSDVPIRHSRKMRSLLLRLNRAKTPAQRLSLLASIRPDFFAPELPAVAEFSSGETMGHSADRLAAAFGASREEQDQYALRSHSLAHQAQQNGYFTDLIPVKVEGKDGVVDKDNGIRVSTPEQLAKLRPAFIKPHGSVTAANASFLTDGASACLVMSEAKAKELGLKPKAYLRDFTYVAQDPVDQLLLGPAYGIPKILDQAGLKLSDIDTWEIHEAFAGQILANLKALDSDWFAQTYLG…
Lepdoptera	Heliconius melpomene	HmelSCP2 (type-1)	HMEL004648	Thiolase_N	Thiolase_C		SCP2	Yes	MPRKVYVVGVGMTKFVKPNSGKDYPDLGKEAVVDALADARIRYDDVQQAVCGYVFGDSTCGQRVLYQVGMTGIPIYNVNNNCSTGSNALFLAKQLIEGGISDVILAVGFEKMTPGALGGGAYTDRTNPLDRHTLKMAEIAELTAAPMTAQYFGNAGMEHMKKYGTTETHFAKIAAKNHRHGAKNPRAQTGREYTVEEVLNSRKIYGPLTKLECCPTSDGAAAAVVMSEEAVIKYGLQHKAVEIIGMEMATDTQAVFEENSLIKIAGADMTALAAKRLYQKTGISAKQVDVVELHDCFAANELITYEGLQLCGEGEAGKFVDAGDNTYGGRVVVNPSGGLIAKGHPLGATGLAQCAELVWQLRGEAGERQVPRARIALQHNLGLGGAVVIAMYRKGFTNA…
Lepdoptera	Heliconius melpomene	HmelT1	HMEL014614	Thiolase_N	Thiolase_C			Yes	MSVAVKDGIYTPRHAALKAGIPQDKPVLGVNRLCGSGFQSVVNSAQDILSGSAKISLAGGVENMSQAPFAVRGVRFGATLGSSYAFEDTLWAGLTDSYCGLPMGMTAEKLGSQFGITREEVDNFALKSQQKWKTANDAGVFKAEIEPVTLLVKKKEVKIEVDEHPRPQTTIESLKKLPPVFKKEGLVTAGSASGISDGAGALVLANEEVAKNLKPLARLVGWSYVGVDPSIMGIGPVPAIENLLKVTKMTLNDVDLIEVQFPSIPQINEAFVAQTLSCAKALKLDMEKLNVNGGATALGHPLAASGSRITAHLVHELRRRGLKRAIGSACIGGGQGIALMFAQEQVSTYIHKQTSVESGRSVCCVVLSDFIRKMAVAVKKVVYLSASSDGGLSPRHAAL…
Lepdoptera	Heliconius melpomene	HmelTFE	HMEL016560	Thiolase_N	Thiolase_C			Yes	MASQIAKSLIKATRPTSSVKFDTTRRTLSVGAALQQKKSLPDKTGKNVVLVDGVRTPFLVSFTDYAKMMPHELARHSLLGLLQKTGIPKDVVDYIVYGTVIQEVKTSNIGREAALAAGFSDKTPAHTVTMACISSNQAITTGVGMIAAGAYDVIVAGGAEFMSDVPIRHSRKMRSLLLRLNRAKTPAQRLSLLASIRPDYFAPELPAVAEFSSGETMGHSADRLAAAFGASRAEQDEYALRSHTLAAEAQSKGYFTDLIPVKVEGKDGLVEKDNGIRVSAPEKLAKLKPAFIKPHGTVTAANASFLTDGASACLIMSEAKAKELGLKPKAYLRDFTYVAQDPVDQLLLGPAYGIPKILDKAGLKLSDIDSWEIHEAFAGQILANLKALDSDWFAQTYLG…
Lepdoptera	Heliconius melpomene	HmelT2	HMEL017484	Thiolase_N	Thiolase_C			Yes	MIFIRSKMISIKMHSVSKIFQAMASYSTKVSLNEVVIVSAVRTPIGSFRGSLASLSATELGGVAVKAAVERAGIPKEEIKEVYMGNVCSGFLGQAPARQSVIFAGLPKSTICTTINKVCASGMKSVILAAQGLQTGTHDVILAGGMESMSNVPFYLKRGETSYGGMQLVDGIVFDGLTDVYNKFHMGNCAENTAKKLEISRQQQDDYAVSSYKRSAAAYEAKAFADELVPVSVPQKRGAPPVIFAEDEEYKRVNFEKFDKLATVFQKENGTVTAGNASTLNDGAAALVLMTAEAAQRLNVKPLARVVGYADGECDPIDFPIAPAVAIPKLLEKTGVNKDDVALWEINEAFSVVAVANQKILDLDPKKINVHGGAVSLGHPIGMSGARLVVHLCHALKQG…
Lepdoptera	Manduca sexta	MsexT2	Msex2.03956	Thiolase_N	Thiolase_C			Yes	IGSFRGSLASLSATELGAVAVKAAVERAGIPKEEIKEVYIGNVCSANLGQAPARQSVIFAGLPKSTICTTVNKVCASGMKSIMLAAQGLQTGAQDVILAGGMESMSNVPYFLKRGETPYGGIQLVDGIVFDGLTDVYNKFHMGNCAENTAKKLEISRQQQDEYAMASYKRSAAAYEAKAFADEIVPVPVPQKRGAPPVMFEADEEYKRVNFEKFNKLATVFQKENGTVTAGNASTLNDGAAALVLMTAEAAQRLNVTPIARVVGFADGECDPIDFPIAPAIAIPKLLEKTGVKKEDVALWEINEAFSVVAVANQKLLDLDPAKINVHGGAVSLGHPIGMSGARIVVHLCHALKKGEKGVASICNGGGGASSIMIEK
Lepdoptera	Manduca sexta	MsexSCP2 (type-1)	Msex2.03367	Thiolase_N	Thiolase_C		SCP2	Yes	MPRKVYVVGVGMTNFIKPSTGGDYPDFGKEAVLAALADARIKYDDVQQAICGYVFGDSTCGQRVLYQVGMTGIPIYNVNNNCSTGSNALFLGKQLIEGGICDVALAVGFEKMAPGALSAGHFDDRTNPLDRHTLKMGDITELTGAPITAQYFGNAAIEHMKKYGTTEVHLAKIAAKNHRHGCKNPRAQSKREYTVEEILNSRKIYGPLTKLECCPTSDGAGAAVLMSEEAVKRYGLQDKAVEIIGMEMATDTPAVFQENSLMKVAGYDMTALAAKRIYQKTGVNPMQVDVVELHDCFAANEMITYEGLQLCGEGQAGKFIDAGDNTYGGRVVVNPSGGLIAKGHPLGATGLAQCAELVWQLRGEAGNRQVPRARIALQHNLGLGGAVVITMYRKGFTNV…
Lepdoptera	Manduca sexta	MsexTFE	Msex2.07225	Thiolase_N	Thiolase_C			Yes	MASQIAKSLAKVNHVTSTLKFDTARRALSVAPTLQQKKSLPDPTGKNVVLVDGVRTPFLLSFTDYAKMMPHELARHSLVGLLQKTGINKELIDYIVYGTVIQEVKTSNIGREAALAAGFSDRTPAHTVTMACISSNQAITTGVGMIAAGAYDIIVGGGVEFMSDVPIRHSRKMRSLLLRMNKAKTPAQRLSLIASIRPDYLMPELPAVAEFSSGETMGHSADRLAAAFGASRAEQDEYALRSHTLAAEAQKNGYFTDLVPIKVDGKDGLVDKDNGIRVSTPEQLAKLKPAFIKPHGTVTAANASFLTDGASACLIMSEAKAKELGFKPKAYLRAFTYVAQDPVDQLLLGPAYGIPKILDKVGLKVNDIDTWEIHEAFAGQILANLKAMDSDWFAQNYLG…
Lepdoptera	Manduca sexta	MsexT1-3	Msex2.11606	Thiolase_N	Thiolase_C			Yes	MSPGGLATRHAALAAGVPREKPVVSTNLLSGSAINSTIMSTQEILIGSAQVSLAGGMEVLSGVPFLVRGLRSGVPLGANILLDDMNISGIFDTYCRATIIETSDKLAKKYGITRQEMDEFALRSQRHWKAVHIMSLYEPNVSGTYGISDPAVNTGGNLLSFVAHDNGVFDAELVPVMGKFKGKDVLLSRDEFPRPDTTLEQLAKLPPIVAGSLLTAGNNCGINDGAGAIILASEDAVRQHKLKPLSRVAAWSRVGVDPTIMGIGLAVAAQKLLDAACLRIDDIDLVEIHETNAAVAVASVKYLGIEEKQLNLSGGAIAIGHPSGARKHLRRGLASICVAGGQGIAILLENADWEDNNPK
Lepdoptera	Manduca sexta	MsexT1-1	Msex2.11605	Thiolase_N	Thiolase_C			Yes	MIYLEYFLTVISIYNPVPTKIPVILTAERSKHILLYKAKNFTAVCESIFIVGAKRTPFGTFGGVFRNTSATELQTIATTAALKEAGVSPQQVDSMVVGQVIAASQTDGIYTPRHAALKAGIPQEKPVLGINRLCGSGFQSVVNSAQDILTGAAKISVAGGVENMSQAPFAVRNVRFGTALGSSYVFEDTLWAGLSDSYCGLPMGMTAEKLGGQFGITRDEVDNFALRSQQRWKAGNDAGVFKAEIEPVTLTIKRKEVKVEVDEHPRPQTTLETLKKLPPVFKKEGLVTAGSASGISDGAGAIVLASEEAAKNLKPLARLVGWSYVGVDPSIMGIGPVPAIENLLKVTKMSLNDIDLIEINEAFVAQTLSCVKALKLDVEKLNVNGGATALGHPLGASGS…
Lepdoptera	Manduca sexta	MsexT1-2	Msex2.11607	Thiolase_N	Thiolase_C			Yes	MAVAINKGIFIVAAKRTPFGKMGGMLKDMHPSDLLAAAAKDAFKSGNVAPSLVDTTNIGQVYTISGTSDGGLSPRHAALKAGIPQEKPALGINRLCGSGFQAVVNSAQDIITGTAQVSLAGGTENMSAVPFVVRNARFGVPLGVNIPFEDSLTGGSLDTYCNFTMPQTAENLAEKYQLKRGEVDQFALQSQQRWKVAHDSGVFKAEMAPITVKIKRQEVVVDKDEHPRPETTPEALCKLPALFRKGGVVTAGNSSGVNDGAGAVILASEDAVKQHKLSPLARLVGWSFVGVDPSIMGIGPVPAIQNLLSVTGIKLNDIDLIEINEAFAAQTLACVKELGLDQAKLNVNGGAIAMGHPVGASGARITAHLAHELRRRGLKRGIGSACIGGGQGIALLLETV
Lepdoptera	Papilio xuthus	PxutT1-1	XP_013163102.1	Thiolase_N	Thiolase_C			Yes	MSVAVKGIFIVGAKRTAFGTFGGVFRNTSATELQTAATTAALREAGVAPDKVDTVVIGQVMSSSQVDGIYTPRHSSLKAGIPQERPVLGINRLCGSGFQSIVNSAQDILTGSANISLAGGVENMSQAPFAVRGVRFGTALGSSYAFEDTLWAGLTDSYCGLPMGMTAEKLGGQFGITRTEVDDFALRSQQRWKTANDAGVFKAEIEPFTLTVKRKEVRVEVDEHPRPQTTLEGLNKLPPVFKKEGLVTAGTASGISDGAGALVLASEAAAKNLKPLARLVGWSYVGVDPSIMGIGPVPAIENLLKVTNMTLNDIDLVEINEAFVAQTLSCAKALKLDLEKLNVNGGATALGHPLGASGSRITAHLVHELRRRGLKRGIGSACIGGGQGIALMIETV
Lepdoptera	Papilio xuthus	PxutT1-2	XP_013163233.1	Thiolase_N	Thiolase_C			Yes	MALNCRGVLIVGAKRTPFCSYGGPYRDLPASHIFAEAAKDAIHSANLKAEVIDNTVVGNVNFLSQCDGGKTPRYCGTYSGVSLDRPALGVSKACGAGLQAIITGCMDILTGSSKVSLVGGTEIMSSLPMLVRNVRFGTTLGVKYQMEDHIKNQIIDTYCGLSMEHIAEVVAKKYKFSRDEVDQYSLKSHLKWKFAHEAKGFNDEITPINVKNKNEIVINTDRISRIDLTAQELSVLPPIVDDGFIVTTGNTTVPADGAAALIIADEESVNQHQLTPLAKLSGWACVGVDPAQACLGAIPAIQKLLAVTNRKIQDVEIFEINETTAIHALATIKELKIDPSRVNVSGGALALGHPVAATGARMATHLVHQIRKGNCKTAVAASSCGGGQGIALMLEAV
Lepdoptera	Papilio xuthus	PxutAB-2	XP_013163596.1	Thiolase_N	Thiolase_C			Yes	MTKDFLDENDVVIVGAYRTPIGKAKKGKLAGFKNDLLISEVIKGTLDKINLNPNLIDEVVFGHCLSPLNGTTSLRIGALRAGLSTKIPVSTVNRQCASGLEAMSILVNKIKLDQIEIGLGGGFESMTGYSYGICDTSCLDRDSNIIKDCTLPMGETAEILAHKHKIPRSKCDVYAFKSHNRAIEAQKSGKFESEIVGVKSDEGELILKDDCLRPTTLPGLKSLKPAFRVEGVCTAGNSSQLADGASTVILMKRKKAESLGLEIKGVVVDYVVIGVEPRVMGEGPVPAIRLLLEKNNLKINDVSYFEINEAFSPQIVFCIEELGIDYSKVNVYGGSIALGHPLGSTGTRLVGTLLNVMEKEGLKGYGVVSLCVGTGFGVAMLIKK
Lepdoptera	Papilio xuthus	PxutAB-1	XP_013163803.1	Thiolase_N	Thiolase_C			Yes	MTKDFLDENDVVIVGAYRTPIGKAKKGKLAGFKNDFLISEVIKGTLDKINLNPNLIDEVVFGHCLSPLNGTTSLRIGALRAGLSTKIPVSTVNRQCASGLEAMSILVNKIKLDQIEIGLGGGFESMTGYSYGICDTSCLDNDPDIIKDCSLPMGETAEILAHKHKIPRSKCDVYAFKSHNRAIEAHKSGKFESEIVGIKSDEGELILKDDCLRPSTLPGLKSLKPAFRVDGVCTAGNSSQLADGASTVLLMKRKKADSLGLEIKGVVVDYVVIGVEPRVMGEGPVPAIRLLLEKNNLKINDVSYFEINEAFSPQVVFCIEELGIDYSKVNVYGGSIALGHPLGSTGTRLVCTLLNVMEKEGLKGYGVVSLCVGTGFGVAMLIKK
Lepdoptera	Papilio xuthus	PxutT2-1	XP_013173336.1	Thiolase_N	Thiolase_C			Yes	MLLFKGTNLITFKICIGGTILKTMSRSLSNVTLNEVVIASAVRTPMGSFRGSLASLSASELGAVAVKAAIERAGIPKEEVKEVYIGNVCSANLGQAPARQAVIFAGLPKSTICTTVNKVCASGMKSIMLAAQGLQTGAQDVMLAGGMESMSNVPFYLKRGETTYGGLQLVDGIVFDGLTDVYNKFHMGNCAENTAKKLEISRKDQDDYAISSYKRSAAAYEQKAFADELVPVPVPQKRGAPPVMFEEDEEYKRVNFEKFTKLSTVFQKENGTVTAGNASTLNDGAAALVLMTADAAKRLNVTPIAKVVGFADGECDPIDFPIAPAVAIPKLLEKTGVNKDDVALWEINEAFSVVAVANQKLLGLDPAKINVHGGAVSLGHPIGMSGARIVVHLCHALKK…
Lepdoptera	Papilio xuthus	PxutT2-2	XP_013173337.1	Thiolase_N	Thiolase_C	ketoacyl-synt		Yes	MSRSLSNVTLNEVVIASAVRTPMGSFRGSLASLSASELGAVAVKAAIERAGIPKEEVKEVYIGNVCSANLGQAPARQAVIFAGLPKSTICTTVNKVCASGMKSIMLAAQGLQTGAQDVMLAGGMESMSNVPFYLKRGETTYGGLQLVDGIVFDGLTDVYNKFHMGNCAENTAKKLEISRKDQDDYAISSYKRSAAAYEQKAFADELVPVPVPQKRGAPPVMFEEDEEYKRVNFEKFTKLSTVFQKENGTVTAGNASTLNDGAAALVLMTADAAKRLNVTPIAKVVGFADGECDPIDFPIAPAVAIPKLLEKTGVNKDDVALWEINEAFSVVAVANQKLLGLDPAKINVHGGAVSLGHPIGMSGARIVVHLCHALKKGEKGVASICNGGGGASSIMIEKL…
Lepdoptera	Papilio xuthus	PxutSCP2 (type-1)-1	XP_013179723.1	Thiolase_N	Thiolase_C			Yes	MCSKVYAVGVGMTEFVKPNSSRDYPEFALEAVERALVDAGITYDVIEQAVCGYVYGDSACGQRVLYQAGMTGLPVHNINNHGATGGTALHLAHRLVQAGSHVVLALGFEKMTPGALPATAYPDRTYPADIHIKKMLKIVKLENAPMAAQCFGNAAKEHMEKYGTTETQFAKIAVKNHRNGSANPYALNKNVYTLQDILDSKRIFGPLTKLQCCANCDGAAAVVLMSEQAVAKHNLASKAVEIAGIALATDTSAVFSDTTRLRIAGYDMTALAADQVYKTTGVSPSEVDVVELHDCFSSNELITYEALGLCEEGKGGAFVDARLNTYGGQVVVNPSGGLLAKGNPIGATGLAQCAELVWQLRGEAGARQVPNARIGLQHNLGLGGAVVVAIYRKSFDNKK…
Lepdoptera	Papilio xuthus	PxutSCP2 (type-1)-2	XP_013180084.1	Thiolase_N	Thiolase_C		SCP2	Yes	MGRKVYVVGVGMTKFVKPSSGNDYPEMGKEAVQAALADARIPYEVVQQAVCGYVFGDSTCGQRVLYQVGMTGIPIYNVNNNCSTGSNALFIAKQFIEGGVADVVLAVGFEKMAPGALGGSGFTDRTNPLDRHTLKMADMVELAAAPMTAQYFGNAAMEHMKKYGTTEVHLAKIAAKNHRHGAKNPRAQNGREYTVEEVLKSRKIYGPLTKLECCPTSDGAGAAVLMSEEAVIKYSLQKKAVEIIGMEMATDTAAVFKENSLMKVAGYDMTAFAAKRLYEKTGISPKQIDVVELHDCFAANEMITYEGLQLCGEGEAGKFIDSGDNTYGGRVVVNPSGGLIAKGHPLGATGLAQCAELVWQLRGEAEDRQVPRARIALQHNLGLGGAVVIAMYRKGFENA…
Lepdoptera	Papilio xuthus	PxutSCP2 (type-1)-3	XP_013180228.1	Thiolase_N	Thiolase_C			Yes	MTGIPIYNVNNNCSTGSTALFLAKQLIEGGLCDIALAVGFEKMAPGPLGAGHFNDRASPLDKHLAKMGEMAELQNLPHTPQYFGNAGLEHMRKYGTTELHLAKIAAKNHRHGVRNPRAQSKREYTVEEILNSRRIYGPLTKLECCPTSDGAGAAVLMSEDAVKAHGLQDRAVEIIGMEMATDTPAIFQEKSCMKVVGTDMTALAASRIYQKTGVSPKEVDVVELHDCFASNEMITYEGLQLCGVGEAGKFIDAGDNTYGGQVVVNPSGGLIAKGHPLGATGLAQCAELVWQLRGEAGTRQVPRARIALQHNLGVGGAVVVTMYKKGFQNITSNNVAATENIKENVPSKL
Lepdoptera	Papilio xuthus	PxutTFE	XP_013182582.1	Thiolase_N	Thiolase_C	ketoacyl-synt		Yes	MASKVAKSLLKVSSPSSTVKFDTARRALSVSAALQQKKTLPDRTGKNVVLVDGVRTPFLVSFTDYAKMMPHELARHSLLGLLQKTGVSKDVIDYIVYGTVIQEVKTSNIGREAALAAGFSDRTPAHTVTMACISSNQAITTGVGMIAAGAYDVIVAGGVEFMSDVPIRHSRKMRSLLLRLNRAKTPAQRLSLIASIRPDFFAPELPAVAEFSSGETMGHSADRLAAAFGASRAEQDEYALRSHTLAANARDKGYFTDLIPVKVEGKDGVLDKDNGIRVSTPEQLQKLKPAFIKPHGTVTAANASFLTDGASACLIMSEAKAKELGLKPKAYVREFTYVAQDPVDQLLLGPAYGIPTILDKAGLKMSDIDTWEIHEAFAGQILANLKALDSDWFAQTYLG…
Lepdoptera	Plutella xylostella	PxylSCP2 (type-1)	XP_011550701.1	Thiolase_N	Thiolase_C		SCP2	Yes	MPRKVYVVGVGMTKFVKAGTGGDYPELGKEAAEAALADAGVPYAAVQQAFCGYVYGDSTCGQRVLYQLGMTGIPIYNVNNNCSTGSNALFLAKQLVEGGAIDVALAVGFEKMAPGALGGGAYTDRTNPLDRHTLKMAELADLTGSPMTAQYFGNAAIEHMKKYGTTELHLAKIAAKNHRHGAKNPRSQGKREYTVEEVLQSRKVYGPLTKLECCPTSDGAGAAVIMSEEAVIRYGLQNKAVEIIGMEMATDTEAVFTENSLMKVAGYDMTALAAKKLYQKTGVSPKQIDVVELHDCFAANELITYEGLGLCGEGEAGKFIDAGDNTYGGRVVVNPSGGLIAKGHPLGATGLAQCAELVWQLRGEAGPRQVPRARLALQHNLGLGGAVVITMYRKGFPTA…
Lepdoptera	Plutella xylostella	PxylT2	XP_011552386.1	Thiolase_N	Thiolase_C	ketoacyl-synt		Yes	MIFQKGSRIISIRMRPATKFWSAMASYATKVSLNEVVIVSAVRTPIGSFRGSLASLSAPELGAVAAKAAIERAGIPKEEIKEVYFGNVVSANVGQAPARQVSMGAGLPKSTICTTINKVCSSGMKSIMLAAQGLQTGAQDVMLAGGMESMSNVPYYLKRGETPYGGVQLTDGIVHDGLTDVYNKFHMGNCAENTAKKMGITREQQDEYAISSYKRSAEAYKNKAFADELVPVPVPQKRGAPPVIFAEDEEYKRVNFEKFTKLATVFQKENGTVTAGNASTLNDGAAAVVLMTADAAQRLNVTPIARIVGFADGECDPIDFPIAPAVAIPKLLEKTGVKKEEVALWELNEAFSVVAVANQKILDLDASKINVHGGAVSIGHPIGMSGARIVVHLCHALKK…
Lepdoptera	Plutella xylostella	PxylT1-7	XP_011552498.1	Thiolase_N	Thiolase_C			No	MSSMPFLVRNTRFGVPLGANVEFEDSLFKSTLDTHCNFTMPQTAENLAEKYELKRGEVDEFALESQRKWKAAFDAGAFTSELTPISITVKKQAVTVSRDEHPRPDTTPEALAALPVLFRKGGVVTAGNSSGINDGAGCVLLASEEAVSQHSLTPLARLLGWSFVGVDPSVMGIGPVPAIRNVLRETGVKLEDVDLVEINEAFAAQTLACAKELGLDRSRLNVNGGAIAMGHPVGASGARIMAHLAHELRRRGLKRGIGSACIGGGQGIALLIETV
Lepdoptera	Plutella xylostella	PxylT1-5	XP_011552500.1	Thiolase_N	Thiolase_C			Yes	MALSKEIFIVAAKRTPFCQYGGAFRGLPAALAFAAAAKNAMQTANLDPSIVDATIVGNVNFLSQCDGGKTARHCGLYSGVPVERPALGVNLACGAGLQAVVSGCIELLTTPASVILTGGTEIMSSLPLLVRNARFGTRLGEPYQLEEYISKQHRDSYSGLTLQECAEMLAKEHQVTRKEVDEFALQSHLRWKAAQESGILKEQIAPVTVTIKNKQQTIDTDDVRDVTEESLSELRASVENGTVVTEGNSSRPADGAAAVILADASAISRYNLTPLARVVAWSRRGVAPASAGGSAQECARELLSGGKGVDLIEINETFAAQALIAARELRMDRGRVNVNGGALAVGHPAAATAAAMAVNLVYELRRRNLKTAVATSSCGGGQGVAIMLEGL
Lepdoptera	Plutella xylostella	PxylT1-3	XP_011567094.1	Thiolase_N	Thiolase_C			Yes	MALSKEIFIVAAKRTPFCQYGGAFRGLPAALAFAAAAKNAMQTASIDPSIVDATIVGNVNFLSQCDGGKTARHCGLYSGVPVERPALVVNMACGAGLQAVISGCIELLTTPASVVLTGGTEIMSSLPLLVRNTRFGTTLGASYQLEEYITKQDRDSYSGLTLQESAEMLAKEHQVTRKEVDEFALQSHLRWKAAQESGILKEQIAPVTVTIKNKQQTIETDDVRDITEESLSELRPSVEDGTVVTEGNSSRPADGAAAIILADASAISRYNLTPLARVVAWSRRGVAPARAGGAAQECVKDLLRGGDVDLIEINETFAAQALIAARELRMDRGRVNVNGGALAVGHPAAATGAAMTVNLVYELRRRNLKTAVATSSCGGGQGVAIMLEGL
Lepdoptera	Plutella xylostella	PxylT1-4	XP_011564919.1	Thiolase_N	Thiolase_C			Yes	MALSKEIFIVAAKRTPFCQYGGAFRGLPAALAFAAAAKNAMQTASIDPSIVDATIVGNVNFLSQCDGGKTARHCGLYSGVPVERPALAVNLACGAGLQAVVSGCIELLTTPASAVLTGGTEIMSSLPLLVRNARFGTTLGAPYQLEEYITKQDRDSYSGLTLQECAEMLAKEHQVTRKEVDEFALQSHLRWKAAQEAGILKEQIAPVSVTIKNKQQTIETDDVRDVTEASLSELRASVEDGTVVTEGNSSRPADGAAAIILADASAISRYNLTPLARVVAWSRRGVAPARAGGAAQECARELLRGGKGVDLIEINETFAAQALIAARDLRMDRGRVNVNGGALAVGHPTAHRHPHRPAATGAAMTVNLVYELRRRNLKTAVATSSCGGGQGVAIMLEGL
Lepdoptera	Plutella xylostella	PxylT1-6	XP_011564938.1	Thiolase_N	Thiolase_C			Yes	MALSKEIFIVAAKRTPFCQYGGAFRGLPAALAFAAAAKNAMQTASIDPSIVDATIVGNVNFLSQCDGGKTARHCGLYSGVPVERPALAVNLACGAGLQAVVSGCIELLTTPASVILTGGTEIMSSLPLLVRNARFGTTLGASYQLEEYISKQHRDSYSGLTLQACAEMLAKEHQVTRKEVDEFALQSHLRWKAAQEAGILKEQIAPVTVTIKNKQQTIDTDDVRDVTEESLSELRATVEDGTVVTEGNSSRPADGAAAIILADASAISRYNLTPLARVVAWSRRGVAPGRAGGAAQECASELLSGGSVDLIEINETFAAQALIAARELRMDRGRVNVNGGALAVGHPAAATGTAMTVNLVYELR
Lepdoptera	Plutella xylostella	PxylT1-1	XP_011552522.1	Thiolase_N	Thiolase_C			Yes	MSNRFTVPPIEGLDEATQTDGIYTPRHAALKAGIPIEKPVLGVNRLCGSGFQSVVNSAQDILTGAAKISLAGGVENMSQAPFAVRNVRFGTMLGTNIAFEDTLWAGLSDSYCGLPMGMTAEKLGAQFGITRDEVDAYALSSQQKWKKAHDAGIFKGEIEPVTLKIKRKDVTVDTDEHPRPQTTIDSLKKLPPVFKKEGLVTAGSASGICDGAGSIVVASEEACKSLKPLARLVGWAYVGVDPSIMGVGPVPAIEALLKATKLTLNDVDLIEVRVYIVAGKRTPFGRYGGQLRSVHPADLAAATFKDALAAARVAPASVDTVNVGIVNTVCATDGGLVARHSALKAGIPQETPALGVNRLCGSGFQAIVNSAQFFGIWLAQCYFSL
Lepdoptera	Plutella xylostella	PxylTFE-2	XP_011564482.1	Thiolase_N	Thiolase_C			Yes	MASQVAKSLLKVSHGSSTVKFDTARRALSVGAALQQKKTLKDRTGKNVVLVDGVRTPFLVSFTDYAKMMPHELARHALLGLLQKTGINKELVDYIIYGTVIQEVKTSNIAREAALAAGFSDRTPAHTVTMACISANQAITTGIGMIAAGAYDVIVGGGVEFMSDVPIRHSRKMRSLLLRRNRAKTPAQRLSLLATIRPDYFAPELPAVAEFSSGETMGHSAAPLAAAFGASRQEQDDYALRSHKCAADARDKGYFTDLVPVKVEGREGVVDKDNGIRVSTPEQLAKLKPAFIKPHGTVTAANASFLTDGASACLIMSEAKAKELGLKPKAYLRDFTYVAQDPVDQLLLGPAYGIPKLLKGAGLTVNDIDTWEIHEAFAGQILANLKALDSDWFATTYLG…
Lepdoptera	Plutella xylostella	PxylT1-9	XP_011564934.1	Thiolase_N	Thiolase_C			Yes	MSTACKGIFIVGAKRTPFGTFGGVFKNTSATELQTLANVAALKEAGVAPALVDTVNVGQVMSATQTDGIYTPRHAALKAGIPIEKPVLGVNRLCGSGFQSVVNSAQDILTGAAKISLAGGVENMSQAPFAVRNVRFGTMLGTNIAFEDTLWAGLSDSYCGLPMGMTAEKLGAQFGITRDEVDAYALSSQQKWKKAHDAGIFKAEIEPVTLKIKRKDVTVDTDEHPRPQTTIDSLKKLPPVFKKEGLVTAGSASGICDGAGSIVVASEEACKSLKPMARLVGWAYVGVDPSIMGVGPVPAIEALLKATKLTLNDVDLIEINEAFCAQTLACAKALKLDMSKLNVNGGATALGHPLGASGSRITAHLVHELKRRGLKRGIGSACIGGGQGIAIMVCATDGG…
Lepdoptera	Plutella xylostella	PxylT1-10	XP_011564935.1		Thiolase_C			No	MKPSRVKPFPWSPRTNYYRFRAVDDVNTLEAEIARQDPGLKRHPRESLRAFLLSSLAAPLDGHGQKLVHQFCDTYEYARHHPGDFGEEEYQAYSRLLLKLLDTLKPLARLVGWAYVGVDPSIMGVGPVPAIEALLKATKLTLNDVDLIEINEAFCAQTLACAKALKLDMSKLNVNGGATALGHPLGASGSRITAHLVHELK
Lepdoptera	Plutella xylostella	PxylT1-8	XP_011564937.1		Thiolase_C			No	MRIAYKYLCVLRRYGINDGAGCVLLASEEAVSQHSLTPLARLLGWSFVGVDPSVMGIGPVPAIRNVLRETGVKLEDVDLVEINEAFAAQTLACAKELGLDRSKLNVNGGAIAMGHPVGASGARIMAHLAHELRRRGLKRGIGSACIGGGQGIALLIETV
Lepdoptera	Plutella xylostella	PxylCT	XP_011566338.1	Thiolase_N	Thiolase_C	ketoacyl-synt		Yes	MKDVVIVGAWRTAIGCFQGALARHSAVDLGSVVVKALVERSGVAAHEIDEVILGQVLTAGAGQNPARQAALKGGLPNTVSAITINDVCGSGLKALHLATQAIQCGEADVVIAGGQENMSRAPHVLTDSRTGAQLGNSQLLDSLVHDGLWDAFNDYHMGVTAENLAREYGISRELQDAYALSSQQKARAAIDSGRFRDEIVPVSTQRQNGEVVVVDTDEQPRTDASAEGLINDGAAAVMMMSESKALELDLPVLARIKAFASVGVDPALMGIAPVYATRRCLDRAGWQLSDVDLIEVNEAFAAQAISVGKMLEWDPLRVNVNGGAIALGHPIGASGCRILVSLVHEMKKRNARKGIATLCIGGGQGVALAIER
Lepdoptera	Plutella xylostella	PxylTFE-1	XP_011567065.1	Thiolase_N	Thiolase_C			Yes	MTSGLLQKTGINKELVDYIIYGTVIQEVKTSNIAREAALAAGFSDRTPAHTVTMACISANQAITTGIGMIAAGAYDVIVGGGVEFMSDVPIRHSRKMRSLLLRLNRAKTPAQRLSLLATIRPDYFAPELPAVAEFSSGETMGHSADRLAAAFGASRQEQDDYALRSHKCAADARDKGYFTDLVPVKVEGREGVVDKDNGIRVSTPEQLAKLKPAFIKPHGTVTAANASFLTDGASACLIMSEAKAKELGLKPKAYLRDFTYVAQDPVDQLLLGPAYGIPKLLKGAGLTVNDIDTWEIHEAFAGQILANLKALDSDWFATTYLGLQSKFGAPDLSKWNNWGGSLSIGHPFAATGVRLAMHTSHRLVREDGQLGVISACAAGGQGVAMLLERHPDATVN
Lepdoptera	Plutella xylostella	PxylT1-2	XP_011567096.1	Thiolase_N	Thiolase_C			Yes	MTGFLATQTDGIYTPRHAALKAGIPIEKPVLGVNRLCGSGFQSVVNSAQDILTGAAKISLAGGVENMPQAPFAVRNVRFGTMLGTNIAFEDTLWAGLSDSYCGLPMGMTAEKLGAQFGITRDEVDAYALSSQQKWKKAHDAGIFKAEIEPVTLKIKRKDVTVDTDEHPRPQTTIDSLKKLPPVFKKEGLVTAGSASGICDGAGSIVVASEEACKSLKPLARLVGWAYVGVDPSIMGVGPVPAIEALLKATKLTLNDVDLIEVRVYIVAGKRTPFGRYGGQLRSVHPADLAAATFKDALAAAHVAPASVDTVNVGIVNTVCATDGGLVARHSALKAGIPQETPALGVNRLCGSGFQAIVNSAQDILTGTAQISLAGGAESMSSMPFLVRNTRFGVPLGAN…
Phthiraptera	Pediculus humanus	PhumSCP2 (type-1)	XP_002423091.1	Thiolase_N	Thiolase_C		SCP2	Yes	MTRRRVYVVGVGMTKFEKPGRRSNFDYPDMTAEAVGKALKDANLQIRDVEAACVGYVYGDSTCGQRAIYEIGMTGIPIFNVNNNCSTGSSALMLAKLHVEAGSDCVLALGFEKMERGSLTSKFNDRTNPMEKHVEKMATHFGFEPTAPVTAQMFGYAGREHMQKYGTKPEHFAKIAEKNHRHSANNPNSQFQDIYSLEQILQSPKIFDPLTKLQCCPTSDGAAAAIVCSENFVVRHGLFEQAIEILGMEMVTDFPSSFAGSAMSLVGYDMTKAAADRLYAKTGIKPSDVHVVELHDCFSANELITYEALGLCGPGEAGKFIDSKQNTYGGRCVVNPSGGLISKGHPLGATGLAQCTELCLQLRGLAEKRQVPDARIALQHNIGLGGASIVALYRKGFTT…
Phthiraptera	Pediculus humanus	PhumT1	XP_002423212.1	Thiolase_N	Thiolase_C			Yes	MAEQSNIVVVGGAENMSQYPFAVRNVRFGTVLSSSYEFEDSLWLGLIDTYCSLPMALTAEKLAKECKIDREETDKFALRSQELWKTAHDKGHFKEELAPVTIVVKKKEVVVDTDEHPRPETTLEKLKKLPSLFAKEGVVTAGTASGICDGAAALVLASEAAVKSNCYKPLARMVGYSVVGVEPSIMGIGPAPAIKKLLEKTGLTLNDIDLVEINEAFSAQTLACAKDLQLDINKLNVNGGAVALGHPLGASGSRITTHLIHELRRRKMKYGIGSACIGGGQGIAVLIEALN
Phthiraptera	Pediculus humanus	PhumT2-2	XP_002423704.1	Thiolase_N	Thiolase_C			Yes	MAHIVRKLRLSPSKIRQFSNSSQLNDVFILSAVRTPMGSFQSALAPVSAPQLGAVALENAIQRANLKKEDVQEVFMGCVLQGGVGQAPARQATLFAGLPQATVCTTINKVCSSGMKAIMLASQVIMTNGQEVCAAGGMESMSNAPYYMDRGTTPYGGVHLKDAIVFDGLTDVYDKIHMGVCAEKCATDHGLTKEDQDKYAIQSYKNSAKAHESGVFKNEIVQVVVKKKKEEKVVVEDEEYKRVDFAKFPSLRPVFKKENGTVTAGNASTLNDGAAALILASGEYVKCKGLKPLAKVISFADGAVAPIDFPIAPTAAIPKALKLANLSVDQIAQWEINEAFSVVALANMKILKLDPSKVNKHGGAVSLGHPIGMSGARIVGHLVHSLASGEYGCAAICNG…
Phthiraptera	Pediculus humanus	PhumT2-1	XP_002423705.1	Thiolase_N	Thiolase_C			Yes	MGQAPFYQIAYYSGLPTTVIASSINKLCGSGLRSIINASQTILTQTQEVVACGGIESLTNVPFFMRRKCFEMGTILVPDILFHDGLNDFLEEVDVTAYAEITARDYNIGRKEQDEYGIRSYNKAMEARKKGFFNDEIEPVEIQKKGGKTEMVCDDEEIDGLDLTKYYNLKSINGEHGTVTAGNSSNLADGGCMLVLASGNYVLKQNLKPLARVVSFAEGSLEPKQFCIAPAVAIPKALLRANLCANDIHLWEIHETFSLTPLILINIFKLDPERVNIHGGGVSMGHPFG
Phthiraptera	Pediculus humanus	PhumTFE	XP_002425497.1	Thiolase_N	Thiolase_C			Yes	MALSIVNSIPKNNFRNILSKSRILSFSNSSKVLASTSVKDITGRNVVFIDGVRTPFLVSGTDYSKSLVRKTGIPKEEIQYVVYGTVIQEVKTSNIARDAAVCAGYSNKIPAHTVTQACISSNQAITTAMGMIACNAYDTVVCGGVETMSDVPIRHSRNMRSTFLKLNKAKTPQQKLGLLLKIKPQDFIPEAPAVAEFTSGETMGHSADRLAAAFKITREEQDEYALRSHTLAAQAQEKGLLSDVVPFIVPDTGKVIEKDNGIRVSTKEQISKLKPAFVKPYGTVTAANASFLTDGASASLIMSEKKAKELGLKPKVYLKNFVYKSQDPVDQLLLSPAECIASILKTSGLEMKDIDVWEVHEAFAGQILANLKAMDSDWYCQTHLNLPGKIGVPELSKFN…
Phthiraptera	Pediculus humanus	PhumCT	XP_002430594.1	Thiolase_N	Thiolase_C			Yes	MTVIFTLAFSFKKIPLGNFCGSLSSLKGCQLGSIVIKAALEKANIKGDDVCEIIMGQALVAGQGQNPARQAAKGAGIPYSVPAFNVSMLCGSGLKAINLGYQVISCGEADIVVAGGQESMSQAPHAIHMRNGVKMGNADFTDTMLHDGLICAFHNIHMGNTAENIVSRYSITREEQDKFAVESQKKTFEAQNKKLFNNEIVPVTYTVKNKSFTLEHDEFPKSNMTLELLSQFKPAFLKNEGSVTAGNSSGINDGAAAVVLVSEKQLKEKNLKPLAKIIGFAQAGIEPSVMGLGPVPAVKNLLKKVGWNLDEVDLFELNEAFAAQSIAVNRDLKVDENKVNVNGGAIALGHPIGASGCRIVVTLIHALEQRNKKKGIASLCIGGGMEDLFYQHFI
