# Supplementary material for: Genome-wide identification and analysis of the thiolase family in insects
Source: PeerJ. 2020 Nov 20;8:e10393. doi: 10.7717/peerj.10393 (PMC7682436; doi:10.7717/peerj.10393)
Supplement: Supplemental Information 8 — In a previous study, one acetoacetyl-CoA thiolase was suggested to be related to JH biosynthesis in Helicoverpa armigera (Zhang et al., 2017), which was named to HarmT2 in this study. [file peerj-08-10393-s008.xlsx]

## Sheet: Table S4
	Lep_BmorT2_BGIBMGA011029	Hym_AmelT2_GB18952	Dip_DmelT2_CG10932	Dip_AgamT2_ENSANGP00000017971	Col_AglaT2-2_XP_018570269.1	Col_AglaT2-1_XP_018570278.1	Col_NvesT2-1_XP_017784568.1	Col_NvesT2-2_XP_017784569.1	Col_TcasT2_GLEAN_00365	Dip_CquiT2_XP_001869660.1	Hem_ApisT2_XP_001947313.2	Hem_ClecT2_XP_014241503.1	Hem_HhalT2_XP_014275331.1	Hym_BimpT2-2_XP_003492057.1	Hym_BimpT2-1_XP_012244886.1	Hym_DallT2-2_XP_015112091.1	Hym_DallT2-1_XP_015112092.1	Hym_DallT2-3_XP_015112094.1	Iso_ZnevT2_KDR09162.1	Lep_DpleT2_DPOGS205286	Lep_HmelT2_HMEL017484	Lep_MsexT2_Msex2.03956	Lep_PxutT2-1_XP_013173336.1	Lep_PxutT2-2_XP_013173337.1	Lep_PxylT2_XP_011552386.1	Pht_PhumT2-2_XP_002423704.1	Pht_PhumT2-1_XP_002423705.1	HarmT2-KY971766	HsapT2_NP_000010.1
Hym_AmelT2_GB18952	75.54
Dip_DmelT2_CG10932	70.4	65.32
Dip_AgamT2_ENSANGP00000017971	75.8	65.42	78.73
Col_AglaT2-2_XP_018570269.1	76.86	69.97	68.47	71.03
Col_AglaT2-1_XP_018570278.1	76.86	69.97	69.87	71.21	100
Col_NvesT2-1_XP_017784568.1	74.73	67.68	66.67	69.35	75.18	77
Col_NvesT2-2_XP_017784569.1	74.73	71.85	66.67	69.35	75.18	77	100
Col_TcasT2_GLEAN_00365	78.46	68.76	68.55	71.61	78.83	80.25	75.9	78.64
Dip_CquiT2_XP_001869660.1	75.27	63.64	75.92	89.39	69.85	71.61	65.8	68.29	67.33
Hem_ApisT2_XP_001947313.2	72.61	71.85	65.69	68.34	72.26	74	69.98	69.98	72.82	66.83
Hem_ClecT2_XP_014241503.1	70.21	65.68	67.97	70.45	68.95	70.6	65.94	65.94	69.02	67.48	67.48
Hem_HhalT2_XP_014275331.1	71.01	65.68	66.91	69.77	68.87	70.43	67.8	67.8	73.11	68.38	72.2	75.18
Hym_BimpT2-2_XP_003492057.1	76.6	89.01	68.38	68.34	70.07	71.5	71.91	71.91	72.09	67.8	71.67	64.96	65.12
Hym_BimpT2-1_XP_012244886.1	76.6	87.45	68.38	68.34	70.07	71.5	68.25	71.91	68	64.53	71.67	64.96	65.12	100
Hym_DallT2-2_XP_015112091.1	77.93	73.16	70.59	75.63	74.45	76.25	69.52	74.09	72	68.74	74.82	71.29	72.68	76.76	74.75
Hym_DallT2-1_XP_015112092.1	77.93	75.13	70.59	75.63	74.45	76.25	73.44	74.09	76.26	72.29	74.82	71.29	72.68	76.76	76.32	99.28
Hym_DallT2-3_XP_015112094.1	77.93	75.6	70.59	75.63	74.45	76.25	74.09	74.09	76.7	72.93	74.82	71.29	72.68	76.76	76.76	100	100
Iso_ZnevT2_KDR09162.1	73.14	66.38	65.68	68.34	71.81	72.5	64.99	68.54	67.94	61.54	68.54	66.42	69.78	70.24	66.46	69.09	71.57	71.95
Lep_DpleT2_DPOGS205286	89.1	69.2	66.91	72.11	74.7	76.25	68.51	72.15	70.4	67.27	69.49	67.15	65.85	73.61	68.65	68.92	74.4	74.82	66.06
Lep_HmelT2_HMEL017484	89.63	67.03	68.87	73.87	75.43	77.25	69.25	73.37	72.2	68.07	70.77	68.2	68.29	72.15	66.47	70.92	76.79	77.24	65.45	83.76
Lep_MsexT2_Msex2.03956	91.47	72.85	72.27	76.06	78.19	78.19	75.8	75.8	78.72	75	72.87	71.28	71.54	74.47	74.47	79.26	79.26	79.26	71.54	87.5	91.49
Lep_PxutT2-1_XP_013173336.1	93.35	68.11	67.89	71.86	74.45	76.25	68.32	72.15	71.6	66.67	69.73	66.91	66.34	73.85	68.65	68.33	73.44	73.85	66.26	81.32	81.21	92.82
Lep_PxutT2-2_XP_013173337.1	93.35	68.11	70.13	72.59	77.33	77.61	70.2	74.62	73.25	67.7	71.68	69.02	68.77	75.63	69.94	70.02	75.68	76.13	68.12	84.29	84.08	92.82	99.39
Lep_PxylT2_XP_011552386.1	88.03	71.05	69.29	71.61	75.37	76.75	72.33	72.33	75.67	70	67.96	67.32	68.46	70.87	70.87	74.51	74.51	74.51	70.9	81.24	83.25	88.83	82.86	87.15
Pht_PhumT2-2_XP_002423704.1	61.23	60.65	59.85	59.85	62.35	63.57	60	60	60	57.74	60.58	61.61	59.95	59.27	59.27	62.2	62.2	62.2	60.44	60.49	58.88	60.7	60	61.96	60.39
Pht_PhumT2-1_XP_002423705.1	42.46	42.55	43.16	41.61	43.01	43.01	42.66	42.66	42.31	40.91	46.15	42.31	44.06	43.71	43.71	44.06	44.06	44.06	42.31	43.36	43.36	43.01	42.66	42.66	41.61	46.83
Lep_HarmT2_KY971766	82.71	69.71	66.34	69.85	70.98	72.5	69.66	69.66	71.78	67.32	66.02	66.1	65.77	70.63	70.63	70.39	70.39	70.39	67.48	80.57	81.15	83.51	79.1	82.62	80.09	59.41	41.61
HsapT2_NP_000010.1	68.27	66.67	64.55	65.99	63.17	64.66	66.75	66.75	67.64	62.84	63.92	61.74	63.75	67.23	67.23	67.48	67.48	67.48	67.73	63.51	63.57	68	64.13	67.59	64.37	60	42.11	63.03
MtubT2_NP_215839.1	42.28	40.44	43.77	41.8	42.86	42.86	42.22	42.06	41.69	41.95	45.5	42.59	42.33	39.95	39.84	42.22	42.06	42.06	43.8	43.27	42.74	42.93	43.27	43.27	43.92	42.29	34.77	42.06	42.97
