# Supplementary material for: Genome-wide identification and analysis of the thiolase family in insects
Source: PeerJ. 2020 Nov 20;8:e10393. doi: 10.7717/peerj.10393 (PMC7682436; doi:10.7717/peerj.10393)
Supplement: Supplemental Information 9 [file peerj-08-10393-s009.zip]

Archive with 13 entries (11 files):
- Fig.6B_uncropped blots/
- Fig.6B_uncropped blots/BmorRpL3.jpg
- Fig.6B_uncropped blots/BmorSCP2.jpg
- Fig.6B_uncropped blots/BmorT1-1.jpg
- Fig.6B_uncropped blots/BmorT1-2.jpg
- Fig.6B_uncropped blots/BmorT2.jpg
- Fig.6B_uncropped blots/BmorTFE.jpg
- Fig.6C_uncropped blots/
- Fig.6C_uncropped blots/BmorSCP2.jpg
- Fig.6C_uncropped blots/BmorT1-1.Tif
- Fig.6C_uncropped blots/BmorT2.jpg
- Fig.6C_uncropped blots/BmorTFE.jpg
- Fig.6C_uncropped blots/BmRpL3.jpg
